# Supplementary material for: Morphological and evolutionary insights into the keystone element of the human foot’s medial longitudinal arch
Source: Commun Biol. 2023 Oct 19;6:1061. doi: 10.1038/s42003-023-05431-8 (PMC10587292; doi:10.1038/s42003-023-05431-8)
Supplement: Supplementary file 3 — Supplementary Data 1 [file 42003_2023_5431_MOESM3_ESM.xlsx]

## Sheet: Coords
This file provides coordinates (X, Y, Z) of the sample extracted from Viewbox for each landmark and semilandmark used in the study
X_1_Pongo_Pongo_abelii	Y_1_Pongo_Pongo_abelii	Z_1_Pongo_Pongo_abelii	X_2_Pongo_Pongo_abelii	Y_2_Pongo_Pongo_abelii	Z_2_Pongo_Pongo_abelii	X_3_Pongo_Pongo_abelii	Y_3_Pongo_Pongo_abelii	Z_3_Pongo_Pongo_abelii	X_4_Pongo_Pongo_abelii	Y_4_Pongo_Pongo_abelii	Z_4_Pongo_Pongo_abelii	X_5_Pongo_Pongo_abelii	Y_5_Pongo_Pongo_abelii	Z_5_Pongo_Pongo_abelii	X_6_Pongo_Pongo_abelii	Y_6_Pongo_Pongo_abelii	Z_6_Pongo_Pongo_abelii	X_7_Pongo_Pongo_abelii	Y_7_Pongo_Pongo_abelii	Z_7_Pongo_Pongo_abelii	X_8_Pongo_Pongo_pygmaeus	Y_8_Pongo_Pongo_pygmaeus	Z_8_Pongo_Pongo_pygmaeus	X_9_Pongo_Pongo_pygmaeus	Y_9_Pongo_Pongo_pygmaeus	Z_9_Pongo_Pongo_pygmaeus	X_10_Pongo_Pongo_pygmaeus	Y_10_Pongo_Pongo_pygmaeus	Z_10_Pongo_Pongo_pygmaeus	X_11_Pongo_Pongo_pygmaeus	Y_11_Pongo_Pongo_pygmaeus	Z_11_Pongo_Pongo_pygmaeus	X_12_Pongo_Pongo_pygmaeus	Y_12_Pongo_Pongo_pygmaeus	Z_12_Pongo_Pongo_pygmaeus	X_13_Pongo_Pongo_pygmaeus	Y_13_Pongo_Pongo_pygmaeus	Z_13_Pongo_Pongo_pygmaeus	X_14_Pongo_Pongo_pygmaeus	Y_14_Pongo_Pongo_pygmaeus	Z_14_Pongo_Pongo_pygmaeus	X_15_Pongo_Pongo_pygmaeus	Y_15_Pongo_Pongo_pygmaeus	Z_15_Pongo_Pongo_pygmaeus	X_16_Pongo_Pongo_pygmaeus	Y_16_Pongo_Pongo_pygmaeus	Z_16_Pongo_Pongo_pygmaeus	X_17_Pongo_Pongo_pygmaeus	Y_17_Pongo_Pongo_pygmaeus
47.9078	-29.8183	45.4568	66.2323	55.5573	171.259	28.3372	57.2776	155.513	50.3876	81.3599	212.149	24.4978	45.253	156.348	34.4659	12.7814	15.6426	27.1966	40.2502	144.237	19.4681	35.6917	7.43792	44.5976	72.3804	191.698	69.6185	45.458	57.1052	15.7101	43.6649	44.0051	57.2435	11.5418	74.4242	16.7431	5.14965	13.0021	27.4395	73.1094	122.253	52.9311	79.9657	44.396	17.1322	66.7635	38.4558	433.099	513.068
51.5474	-38.2649	58.7219	77.0446	60.9138	181.882	18.0258	49.3113	145.062	62.7426	74.3605	217.167	27.1494	28.801	161.062	25.6451	16.9571	28.0191	16.829	58.9358	137.711	12.8145	35.4085	22.028	26.2615	77.7159	184.327	66.3893	51.6794	43.5655	9.25681	58.7105	35.9836	58.6594	20.5764	59.0488	3.41688	17.7368	17.7485	43.529	70.3498	108.344	62.0757	76.1939	59.4686	25.3501	55.678	21.8641	425.518	494.077
57.1488	-40.3592	59.0242	83.1369	60.9682	178.459	15.9098	44.4573	147.256	64.276	69.428	214.555	31.768	26.4818	160.435	21.0042	16.352	27.6979	23.9847	62.3175	135.435	14.9173	39.6616	28.3198	21.4598	75.0512	186.295	67.3971	58.3329	43.9643	15.2344	61.5728	31.6781	60.3689	27.6799	59.4758	3.6357	27.8816	12.7189	48.461	64.939	109.086	69.0077	71.4096	59.4295	33.072	48.5823	24.0778	424.544	485.335
60.6382	-40.012	56.4733	85.9909	59.4423	176.115	15.1937	42.6455	152.156	62.4917	67.4156	211.227	37.1868	28.7604	163.949	18.1279	13.9024	23.4806	26.0735	62.4188	135.035	13.565	48.1416	26.3932	21.1345	71.6427	192.479	71.5156	61.3938	46.1714	17.2612	61.1301	30.9124	68.0437	29.0443	63.5271	5.23298	28.5772	6.41481	44.4926	56.7143	111.25	74.052	74.0043	55.8842	30.8273	44.7349	29.401	431.357	479.102
56.3911	-30.6562	56.0693	77.9331	64.3779	173.245	15.3756	51.7066	151.45	62.7464	75.3368	211.236	29.9551	34.8951	167.296	23.3836	10.2068	24.3008	23.3106	53.7116	133.14	10.9064	43.8915	17.8523	27.8866	75.8623	194.314	74.7783	54.5757	47.3599	14.57	53.782	30.1996	67.7586	20.4335	63.5536	3.46714	16.9434	6.42191	36.3856	61.6432	108.498	68.1692	82.2993	52.7178	21.5757	48.3707	30.574	438.599	490.126
48.782	-36.3383	57.3474	73.8409	59.6392	181.937	20.5292	51.7768	144.63	61.3629	76.8699	218.234	24.7677	30.3595	159.654	28.7225	16.2267	27.7417	14.9747	55.3751	138.741	13.2824	33.4052	20.2496	29.8015	78.7929	183.595	66.6058	49.5195	44.1112	7.90324	56.6384	36.9186	57.3043	18.5093	59.8753	4.52448	14.9467	18.3625	41.4459	73.8148	109.038	58.1479	76.5447	59.4546	24.4489	58.3571	21.3978	425.739	499.798
46.6322	-35.3333	54.7659	70.8319	59.5046	181.003	23.0226	53.4513	145.419	59.3949	79.1628	218.576	23.0408	31.5678	157.776	31.4336	16.4314	26.6378	14.6865	51.5584	139.856	13.8521	31.9576	17.9677	33.395	79.5443	182.854	67.1791	47.6695	45.1732	7.28917	54.1527	38.3559	56.3026	16.4568	61.6543	6.41046	12.3227	18.7449	38.7648	76.4804	110.482	54.6724	76.2111	57.647	22.3313	61.124	21.8056	426.218	505.561
45.2966	-33.6566	52.4487	68.1159	59.192	179.88	24.6929	55.8319	146.043	57.0415	81.2747	218.041	21.5262	33.7226	156.722	33.5648	15.7547	25.1761	15.1382	47.8138	140.719	14.3746	31.0159	15.1526	36.8236	80.5001	183.618	67.9979	45.8861	46.6808	7.34001	51.1198	39.233	55.6708	14.2294	63.414	8.04855	9.07126	18.5074	35.1656	77.8805	112.089	52.3729	77.6381	55.487	19.3831	63.3787	23.3061	427.99	510.605
44.9729	-31.0665	51.5842	66.1174	59.7223	178.314	25.4195	58.2338	146.839	55.416	83.3767	216.895	19.7531	35.893	156.921	34.7386	14.3225	23.9985	16.0337	44.9322	140.056	14.135	30.9819	12.5748	39.258	81.0837	185.226	69.1823	44.6702	47.741	7.27998	48.4587	39.8954	56.1758	12.0368	63.8864	8.41948	6.20559	17.4224	31.6259	77.5032	112.895	51.7971	80.0282	53.8159	16.6191	64.4275	24.8437	431.707	513.589
46.1738	-28.618	51.5312	65.8245	61.3971	176.48	23.8805	59.5688	147.904	56.159	84.8819	214.839	18.8898	37.3618	159.066	34.4928	12.2939	23.5545	17.4196	43.1344	138.638	12.7245	32.5196	11.2041	39.8244	81.3765	187.595	70.8311	44.4588	48.5484	7.91419	46.291	38.8363	58.0761	10.9935	64.1949	7.59886	4.62003	14.8953	28.9879	75.8906	112.12	52.866	82.9468	53.397	14.3544	63.0779	26.6732	435.888	512.811
48.4195	-27.557	52.2321	67.6909	62.4633	175.338	21.9988	59.2339	148.734	57.5941	84.1312	213.455	20.2775	37.4819	161.44	32.8658	10.9871	23.6279	19.9109	43.4342	137.153	11.5593	34.9028	11.6064	38.1651	80.6764	189.275	72.3515	45.8795	48.95	9.22564	46.5497	36.7514	60.4427	11.7236	64.6202	6.83367	5.59602	12.3666	28.5391	72.9483	110.962	55.4103	84.6336	53.5665	14.4302	60.1224	27.4347	438.666	509.446
50.6097	-27.8854	53.2886	70.1781	63.1971	175.114	20.3264	57.9827	149.35	58.6378	82.4485	212.341	22.2947	36.8969	163.368	30.9001	10.1119	23.8792	21.0611	45.66	135.53	10.7655	37.0547	12.4338	35.8191	80.0972	190.801	73.5934	47.3572	48.6415	10.4089	47.9174	34.7958	62.611	13.3024	64.0529	6.03104	7.5452	10.3944	29.3815	70.1787	109.42	58.1676	85.3992	53.7252	15.0596	56.8878	27.6047	439.674	505.094
52.6081	-28.9542	54.8707	72.9521	63.942	174.598	18.9083	56.0305	150.122	60.5275	80.2289	211.902	24.4612	36.04	165.008	28.5826	9.64176	23.8504	21.2844	48.4536	134.329	10.2702	39.0803	14.262	33.0624	79.208	191.912	74.3133	49.3799	48.1731	12.1937	48.7935	32.733	64.556	15.1509	62.9835	4.93357	10.1037	8.71386	30.6309	67.0054	108.504	61.3152	85.4373	53.6218	16.3996	53.5384	28.2932	439.164	500.365
54.6122	-29.8221	55.8208	75.5586	64.3585	173.036	16.6806	54.3289	150.863	61.7902	77.987	212.074	26.8624	35.6239	166.444	25.9986	9.6093	23.8147	22.2794	50.9494	133.466	10.2129	41.3255	16.2043	30.8601	77.4142	193.547	74.5363	51.7984	47.7425	13.4528	51.0131	30.9792	66.3524	17.5298	62.7331	4.00897	13.16	7.48673	32.9706	64.1462	108.118	64.6687	84.23	53.262	18.6057	50.6337	28.8614	439.075	495.293
54.2743	-39.3256	59.5475	80.1379	61.8414	180.442	17.4522	46.4823	145.691	63.4751	71.5317	216.887	29.4101	27.4682	160.522	23.2977	16.5405	28.5947	20.0248	62.1831	135.953	14.0301	36.9839	25.1882	23.5753	76.1644	184.638	66.0282	54.971	43.7001	11.284	61.6849	35.2328	59.4593	24.1046	59.2095	3.48808	23.1722	16.2367	46.1234	68.3636	109.311	65.8144	74.1597	59.4405	29.6019	52.393	22.622	423.199	490.759
57.6418	-31.9872	56.0958	79.5114	63.6384	171.44	15.1507	50.1571	152.326	62.3302	73.7297	210.534	32.1932	33.5638	167.334	22.0652	10.2938	23.4806	24.3502	55.119	133.326	11.8243	45.504	18.8676	26.8529	74.8676	194.502	74.6153	55.9692	47.7756	15.8802	55.1106	29.9447	68.3633	21.8799	64.3497	3.83902	18.7981	5.6552	37.498	60.361	109.146	69.5028	81.46	52.4384	23.0025	47.7058	31.0312	438.446	487.664
58.8065	-34.0426	56.2397	81.9181	62.1206	170.983	14.9198	48.069	152.938	62.1368	71.7502	209.938	34.0644	32.7055	166.994	20.7335	10.752	22.6972	25.6719	57.1266	133.589	12.4369	46.93	20.904	25.1378	73.6198	194.509	74.2092	57.7022	48.1814	17.9439	55.9626	30.0075	68.7596	23.8269	65.0446	4.45034	21.5285	5.06408	39.1388	59.0305	110.367	71.3527	80.0027	52.1392	25.1652	46.6157	31.2212	437.51	484.673
59.8199	-36.3208	56.5604	84.1961	60.9592	171.982	14.5777	45.8321	153.152	62.3024	69.5736	209.72	35.813	31.8352	166.26	19.3531	11.8988	22.4192	26.6226	59.4288	133.799	13.0305	47.8676	23.3159	23.3541	72.2565	194.42	73.4927	59.6093	47.846	19.5339	57.706	30.1766	68.9268	26.185	65.2978	5.3091	24.3266	5.016	41.0832	57.5467	111.104	72.735	77.7107	52.6685	27.3848	45.5339	30.8839	436.139	481.72
60.2618	-38.6303	56.8147	85.6476	59.8673	173.844	14.787	43.9218	152.707	62.5684	68.2221	210.403	37.2862	30.7594	165.269	18.4889	13.0442	22.8177	26.4411	61.2472	134.328	13.2862	48.4748	25.129	21.974	71.7372	193.471	72.6295	60.8273	46.9954	18.7484	59.5632	30.3842	68.5612	27.8702	64.5541	5.49589	26.8641	5.56575	43.1122	56.9084	111.208	73.8083	75.5364	53.9741	29.3487	45.0269	30.1177	433.532	479.7
55.4603	-32.5681	57.8607	77.3251	64.0542	175.268	15.2631	51.9945	149.312	63.4046	75.3972	212.684	28.96	32.66	166.464	24.2847	10.9189	25.8327	21.3207	54.8757	133.236	10.3528	41.3686	18.7472	27.3265	77.5509	192.085	73.5712	53.2888	45.5115	13.0422	55.6566	30.2434	66.2181	18.5975	61.744	2.14419	16.3711	8.80673	37.5845	63.8346	107.458	66.5776	81.6114	55.2211	23.3931	48.6283	27.9109	436.313	492.273
54.3672	-34.5292	58.9725	76.9908	63.6399	177.544	16.0465	52.2016	147.267	63.6279	75.3231	214.104	28.2252	31.0734	165.172	24.9912	12.2167	27.196	19.511	56.2668	133.841	10.5205	38.9575	19.7305	26.8464	78.466	189.501	71.9625	51.822	44.3492	11.491	57.3191	31.244	63.8791	18.5092	60.0665	1.964	16.2752	11.4798	39.1788	66.0208	107.223	65.097	80.3164	57.3531	24.5283	49.9464	25.5225	433.455	493.752
52.9982	-36.3334	59.3904	76.95	62.6892	179.778	17.2808	50.7468	145.524	63.5363	74.8429	215.699	27.6845	29.7357	163.554	25.4703	14.1763	28.0952	17.9169	57.669	134.91	11.5843	36.951	21.1993	26.4145	78.5121	186.853	69.3313	51.0862	43.6517	9.95099	58.4566	33.0222	61.1703	19.0457	59.1874	2.28589	16.5484	14.5289	40.9353	68.47	107.442	63.5379	78.504	58.6315	24.936	52.1824	23.4011	429.359	494.178
59.4353	-40.2482	57.5519	84.6055	59.8042	176.586	15.6606	43.6922	151.028	63.0165	68.2682	211.965	35.3313	27.9428	163.611	18.8656	14.3974	24.5702	24.8667	62.3774	135.141	12.5962	45.8143	26.4665	20.8136	72.5599	191.093	70.9798	60.1598	45.4537	16.5149	61.4519	30.9806	66.9345	27.7671	62.0931	4.56362	27.7366	8.08329	44.7398	58.8267	110.305	72.7985	73.958	56.6563	30.6008	45.4971	28.3859	430.581	481.388
58.09	-40.2362	58.5319	83.5286	60.4914	177.652	15.5268	44.133	149.476	63.6989	69.0741	212.904	34.107	27.2238	162.949	19.7036	14.7767	26.0156	24.0131	62.3196	135.424	12.5121	43.1765	27.0833	20.7148	73.8847	189.107	69.9847	58.9702	44.6019	15.3216	61.5777	31.613	65.1024	27.4723	60.3364	4.04229	27.3168	10.0477	45.5907	61.0569	109.37	71.5013	73.3138	57.8272	30.8571	46.3736	26.7309	428.599	483.24
57.1538	-40.3583	59.0216	83.1418	60.9607	178.446	15.8282	44.384	147.453	64.1711	69.3716	214.07	33.0214	26.6971	161.939	20.5446	15.7223	27.2997	24.0131	62.3196	135.424	13.5579	40.8964	28.113	21.2305	74.6397	187.06	68.4649	58.4881	44.128	15.3216	61.5777	31.613	62.3765	27.7262	59.1656	3.74155	27.6276	11.8687	47.0749	63.3205	108.754	70.1437	72.2836	58.7773	31.9219	47.4518	25.1647	426.216	484.637
52.6955	-40.4123	57.9451	80.5178	58.9346	180.776	19.3889	44.6212	147.16	61.7974	69.6438	216.319	32.0774	27.6037	157.512	23.0004	18.9256	26.3048	20.2366	62.0456	139.082	17.1676	39.1936	28.018	23.6024	73.6602	183.492	65.0046	57.886	45.3908	13.6894	62.5742	34.9004	58.7119	28.7025	61.3173	6.39994	28.3282	15.8514	49.2289	67.4964	113.12	66.7622	68.5071	57.7526	35.065	52.3494	24.9442	420.659	486.369
50.8958	-42.0951	55.9107	79.5663	57.3452	182.023	21.0988	43.2241	146.538	60.897	69.0883	218.103	32.8198	27.0752	155.442	23.708	21.0901	25.2368	19.4275	61.4875	141.773	19.3011	39.0541	28.5043	24.8593	70.8635	182.736	63.215	58.3528	46.6303	12.9694	63.2261	36.6343	57.0998	30.1012	62.3853	8.0026	29.0161	18.2001	51.6401	66.4076	116.369	65.7541	65.9107	57.2315	37.8544	53.9059	26.5737	417.137	486.499
51.8584	-45.2238	53.5021	79.921	52.69	181.817	22.574	40.7058	147.664	58.3249	66.4304	219.245	35.0941	28.4943	154.996	22.5912	24.1247	22.4928	22.6981	62.9544	145.563	22.401	39.9701	28.6197	25.2562	67.8921	183.376	61.6887	59.7757	48.6318	15.7374	64.5004	39.7109	56.0744	32.4563	64.6643	12.0718	30.9018	18.0147	51.6479	64.13	118.548	67.3297	62.8225	55.1555	39.5363	53.5817	28.9609	413.235	484.395
54.3549	-46.9793	51.5477	81.0538	52.5043	179.464	22.9266	39.0455	149.901	56.855	64.5409	217.628	37.7403	29.2087	154.703	20.0913	24.4241	20.4204	26.8057	64.531	146.583	23.8299	42.8005	28.2257	24.3845	64.9566	184.266	62.0528	61.7542	50.5277	19.0157	65.7429	40.0247	57.1497	34.3803	66.8258	14.9668	32.4574	15.9708	52.1755	61.3499	120.762	69.9161	61.6279	52.4107	41.8084	52.5294	30.9927	413.529	481.676
57.5547	-47.2775	50.979	84.0415	52.679	176.987	21.8879	38.2499	152.12	56.5389	63.4179	214.935	39.6206	29.9921	156.169	17.435	22.7693	19.5935	29.8391	66.2658	144.231	23.5449	46.0505	28.6422	23.2804	63.8905	187.129	64.0866	63.5675	51.1965	21.9265	65.8802	37.8721	60.0772	34.9367	68.2897	15.6347	33.2094	12.1409	51.1525	57.8117	120.663	72.8013	62.8648	50.563	41.2776	49.6091	32.826	416.497	479.085
59.1383	-44.2733	51.7965	86.3871	53.9321	175.516	19.8298	39.7492	153.358	57.9051	64.8182	212.651	39.4311	30.2477	158.843	16.4794	19.4996	20.2088	29.7855	64.7047	141.238	20.3518	47.4395	27.7834	22.7208	65.6055	189.919	67.2473	63.3534	50.3747	22.0352	63.8356	35.2184	63.4329	33.2696	67.5608	13.7228	31.4089	8.61653	48.2667	56.9557	118.484	73.9471	66.8662	51.0447	38.2217	46.9762	33.5937	421.707	477.714
60.1788	-41.9508	54.0699	86.5764	56.7809	175.387	17.1612	41.0624	153.196	60.2558	65.6071	210.911	38.5865	29.9839	161.442	16.5647	16.1019	21.3277	28.5645	63.7904	137.527	16.9329	48.1498	26.9131	21.8297	68.6079	191.68	70.126	62.6163	48.8534	20.4013	62.0548	32.4495	66.3405	31.1684	65.8846	9.664	29.8	6.42443	45.9643	56.3163	115.111	74.5142	70.9612	52.6124	34.0976	44.9372	32.6778	427.229	477.481
50.5005	-29.9987	46.7582	68.9288	57.3529	171.211	25.7433	55.2982	155.113	52.1605	79.7396	211.423	26.1469	42.4991	159.467	31.5961	12.2682	16.7654	27.1134	43.8446	142.144	18.0386	38.3835	10.644	40.7062	72.6731	192.049	70.9273	47.4976	55.4973	15.9628	45.6468	40.7567	59.4818	13.8815	72.3166	15.3079	8.41886	11.3166	29.4221	70.1375	119.892	56.2831	80.4341	45.6004	18.6101	62.4786	36.8498	434.822	507.71
48.046	-32.1377	47.1439	68.3431	55.3557	173.33	27.9548	54.7861	153.189	51.8577	79.5708	214.043	25.0054	41.5827	155.939	32.7698	14.9215	17.2218	25.0582	44.3701	144.708	19.2696	35.2924	11.6137	41.4765	72.0766	188.906	67.8426	46.5316	54.9008	14.2424	47.1419	43.1996	56.1115	14.4291	71.8299	16.0251	8.76838	15.0623	31.4708	73.2322	121.142	54.1291	77.2679	46.4414	20.4987	66.2129	34.7703	429.209	510.465
53.6643	-31.2046	48.8527	72.7559	59.1766	171.403	22.8349	52.7656	154.162	54.5299	77.2919	210.688	29.1713	39.6553	162.117	27.9158	11.5754	18.4478	26.9053	48.061	140.146	16.8058	41.8756	14.3189	36.0063	72.6843	192.573	71.7385	50.7499	53.8096	17.5164	48.5714	37.3411	62.6972	17.0915	70.9586	13.3848	12.5519	8.88234	32.5815	66.166	118.132	61.0452	80.6521	46.3072	21.2207	57.6856	34.7388	434.823	500.521
50.8901	-33.6483	49.7011	71.9713	57.257	174.415	24.8695	52.1014	152.114	54.4855	76.9981	213.787	27.0743	37.731	158.582	29.195	14.6742	19.3726	24.6551	49.0891	142.561	17.6667	37.7404	15.7264	36.2972	72.4644	188.972	68.4469	49.8521	52.5468	14.7392	50.6665	39.7454	58.5205	17.732	69.2077	13.6092	13.3227	13.5635	35.0507	69.7596	118.725	58.4403	76.6027	48.2871	23.1537	60.9176	31.8609	428.685	502.893
48.7098	-35.7299	49.1701	71.0857	54.6605	176.138	27.2345	51.3526	150.882	53.4854	76.5592	216.134	26.2344	37.6568	155.118	30.3776	17.4955	19.1256	23.3128	49.4603	145.697	19.9382	34.8318	16.541	37.4366	71.1873	185.941	65.1237	49.2097	52.7732	13.6653	52.0319	43.0358	54.6334	18.7333	69.2849	15.2154	14.0088	17.4003	37.1414	72.85	120.996	55.9653	72.7706	48.2076	25.7204	64.4254	30.936	422.822	505.207
56.1752	-33.8056	50.287	76.7846	59.1802	171.932	21.0861	49.5952	154.189	55.9352	73.9308	210.751	32.5607	37.2506	162.587	24.2856	12.3562	18.9057	27.8515	52.409	139.614	17.1806	44.3308	17.6419	31.9313	71.1225	192.898	71.5642	54.2756	53.1967	19.9555	51.8082	35.7865	64.4974	20.8923	70.7739	13.0442	17.2128	7.36782	35.7503	62.4149	118.12	65.1833	78.46	46.9709	24.9874	54.1203	34.3071	432.606	493.933
53.5317	-36.4687	51.1712	76.053	57.5186	175.27	22.9813	48.6291	151.838	56.0321	73.5024	213.645	30.64	34.6797	159.307	25.4272	15.501	20.1526	25.6693	53.9017	142.097	17.7987	40.3802	19.7083	31.8354	70.9055	189.069	68.1465	53.5799	51.5208	16.6463	54.4139	37.8709	60.1382	22.0138	68.3306	12.8997	18.5932	12.4137	39.0891	66.1846	118.234	62.9356	74.2994	49.6116	27.6461	57.0216	30.7498	426.156	495.419
51.1209	-38.8293	50.4139	74.9611	54.801	177.354	25.6569	47.5245	150.558	54.8864	72.9165	216.261	29.37	34.3591	155.163	26.5874	18.6045	20.0955	24.4487	54.4862	145.592	20.5816	37.3729	20.9885	32.8614	69.5387	185.815	64.3895	53.2531	51.6297	15.3124	56.2089	41.2832	55.693	23.6525	68.2001	14.9856	19.9035	16.7757	41.6085	69.0712	120.668	60.4121	69.7987	49.1549	30.5569	60.0601	30.3405	419.598	497.007
58.5656	-36.6029	49.8377	80.4578	57.6231	171.764	20.2294	46.2759	155.408	56.016	70.4812	210.202	36.0086	35.9296	161.51	20.9096	13.597	17.9181	30.2342	55.961	140.156	18.8785	46.7772	19.95	29.2209	68.2113	193.419	71.2689	57.8283	53.8057	22.7924	54.7045	35.5518	65.1506	24.7509	71.7761	14.4191	21.5948	6.07642	38.3372	58.6623	119.799	68.7975	75.574	46.1655	28.8366	51.4828	36.1193	430.331	487.945
56.2589	-39.8658	50.5809	80.2609	56.0149	174.976	22.1999	44.7223	153.119	56.0687	69.5528	213.091	34.8808	33.4729	158.117	21.6236	16.9621	18.9662	28.6256	57.996	142.978	19.8031	43.8518	22.5118	28.473	67.4686	189.809	67.806	57.7927	52.2756	20.2931	57.8002	37.511	61.3957	26.5529	69.5157	14.6094	23.9399	10.4663	42.4038	61.743	120.353	67.3424	71.1416	47.7548	32.3743	53.5874	33.6211	423.285	488.324
53.6813	-42.0731	49.7615	78.5913	53.8898	177.371	24.9303	43.8523	151.85	54.8088	69.2057	215.836	33.3225	33.0709	154.618	23	20.102	19.0241	27.2881	58.4606	146.445	22.1024	40.9548	23.7435	29.5415	66.4457	186.509	64.1797	57.2715	52.2572	18.7992	59.5065	40.5842	57.038	28.1178	69.3486	16.6978	25.0972	14.9522	45.0397	64.666	122.422	64.8185	66.9963	47.5915	35.0465	56.6942	32.7788	417.291	489.968
43.99	-32.3695	50.16	65.7584	57.9229	178.077	26.9371	57.3671	147.715	54.5305	82.349	216.66	19.9838	37.6904	156.216	35.4172	15.6594	22.5151	16.8479	44.3031	142.956	16.3046	30.5673	12.5278	40.9022	79.0863	184.81	66.9911	43.4469	49.4637	7.63289	48.2645	42.6454	53.2954	11.7243	65.4729	10.6981	6.51729	19.4271	31.7952	78.7603	115.807	50.9193	77.4622	51.7439	18.3018	67.6132	26.4247	429.278	514.952
44.3547	-32.347	48.7218	65.4512	56.6046	176.663	28.3167	57.0954	149.307	52.9136	82.1298	216.377	21.085	40.2655	155.03	35.5384	15.5667	20.4786	19.5268	43.3094	144.314	17.8846	31.1948	11.5299	42.6193	76.9721	185.613	66.5367	43.1593	51.9438	9.23744	47.2898	44.5412	52.624	11.542	68.0353	13.0021	6.377	19.2202	31.0876	79.0114	118.678	50.3996	76.7685	49.367	18.9447	69.5195	29.3251	429.177	516.212
45.2652	-31.0876	46.8642	64.8754	55.9338	174.086	28.9216	57.629	152.006	51.1993	82.4843	214.65	21.7822	42.6373	154.978	35.8061	14.2816	18.0523	22.8815	40.9239	144.877	18.7946	32.6462	9.26808	44.5441	75.0885	188.149	67.6235	43.0053	55.0079	11.7894	45.0927	45.3376	54.0826	10.9895	71.2021	14.9598	5.30319	17.0728	28.7211	77.3662	121.029	50.2645	78.0438	46.5478	17.9778	70.3201	33.5501	431.015	516.665
46.4581	-30.3133	45.7819	65.26	55.5804	172.326	28.8954	57.6315	154.032	50.4955	82.0831	213.247	22.8351	44.4926	155.406	35.2897	13.3772	16.6164	25.3581	40.2495	144.704	19.3532	34.0268	7.90942	45.1687	73.548	190.081	68.6407	43.7324	56.6334	13.9722	43.9417	45.1156	55.2655	10.9042	73.5319	16.3584	4.70061	15.1545	27.6196	75.4073	122.251	51.3333	79.0329	44.9167	17.5148	68.904	36.5792	432.193	515.445
44.7338	-29.0174	50.0796	64.5235	59.789	176.131	25.8628	59.8735	148.736	54.4547	84.6121	214.968	18.5974	39.9679	157.514	36.0152	13.0377	21.9092	17.7495	41.4729	140.913	14.7467	31.5269	10.0922	42.6549	80.6926	187.245	69.4693	42.229	50.1321	7.76188	45.3421	41.4955	55.3216	8.76126	65.3656	9.65588	3.79433	16.5138	27.5848	78.5196	114.39	50.7857	81.1074	50.9649	14.2964	66.629	27.622	435.185	516.875
46.3334	-28.4235	46.876	64.0364	58.1425	172.226	27.3997	59.2577	153.234	51.2907	83.461	212.147	20.2284	44.4694	157.692	36.2655	11.4251	17.675	24.5055	39.2764	142.741	17.7158	33.9682	6.94122	45.84	76.7716	190.953	70.196	42.6935	55.576	12.0747	42.8266	43.6554	56.0921	8.46742	71.4747	14.0197	3.48791	14.6934	24.9105	76.549	119.724	50.6754	81.3084	45.5257	15.1304	68.8883	34.5143	436.319	517.358
48.7351	-27.859	45.8199	65.3734	57.5275	170.049	27.1141	58.4484	156.096	50.5768	82.5088	210.564	23.2301	45.9839	158.07	34.7751	10.6683	15.9241	27.4793	39.4646	142.437	18.3276	36.5971	6.51498	45.131	74.1457	193.363	71.563	44.6056	57.5291	15.4799	42.2381	42.7542	58.3759	9.99214	74.029	15.568	4.34726	11.8646	24.9693	72.8699	120.941	53.0705	82.2029	44.0224	15.5675	65.8217	38.3913	437.511	513.534
46.7397	-27.0054	50.1837	65.1813	61.4728	174.252	24.2218	60.6885	149.849	55.0406	84.8494	213.106	18.1836	40.4352	159.242	34.9968	10.9873	21.3655	19.8989	41.3066	139.017	13.4469	33.6761	9.39863	41.9742	80.8277	189.718	71.9482	43.4233	50.6787	9.16713	44.0535	39.3591	58.7097	8.88641	65.8761	8.70061	3.05233	13.5233	25.8087	75.5701	113.22	52.7342	83.6998	50.6247	12.3201	63.9357	29.0662	439.191	514.834
48.0974	-26.1367	48.8734	65.3904	61.3169	171.959	24.3182	60.5248	152.332	53.8343	84.6126	211.31	18.916	43.2425	160.181	35.3385	9.23938	19.6321	23.1236	39.9842	138.776	14.3377	35.5574	8.11705	42.9358	79.5345	192.421	73.295	43.6853	52.8271	11.3681	42.4181	39.3671	59.8519	8.60757	68.4694	10.2883	3.26637	11.9941	24.293	73.8095	115.093	53.4451	84.4796	48.2243	11.9231	63.7528	32.4617	442.154	514.723
48.9585	-26.1787	47.5519	65.5786	60.484	170.372	24.9102	59.8619	154.467	52.438	84.1423	210.249	21.3196	45.3775	160.175	35.2654	8.70337	17.6424	25.7513	39.1491	139.073	15.6041	36.8385	7.25992	43.5948	77.4669	194.029	73.2805	44.3821	54.8703	13.5921	41.8277	40.0655	60.1983	9.03329	70.9103	12.1967	3.815	11.0159	23.7259	72.4951	117.312	53.9268	84.3343	46.2368	13.3059	63.8467	35.455	442.889	513.445
50.8241	-26.3276	46.8993	66.9096	59.8673	169.45	24.6103	58.66	156.238	51.9637	82.6895	209.004	24.0346	45.3068	161.031	33.5116	9.03433	16.7444	27.6559	40.2577	139.58	16.4848	38.8401	7.52542	43.0597	75.4743	195.156	73.8	45.8039	56.1801	15.7539	42.4826	39.7308	61.3487	10.5368	72.4649	13.3503	5.1496	9.33676	24.369	70.0169	118.423	55.781	84.2736	44.8588	14.2776	62.1396	38.1263	442.103	510.25
54.9382	-43.8766	52.438	81.6055	54.4346	178.553	21.6686	41.2469	150.314	57.9002	66.4401	216.004	36.5971	29.5512	156.336	20.5713	21.3061	21.2011	25.9054	63.6265	143.082	21.2247	42.9837	26.9582	24.8474	67.4581	186.33	64.5085	60.5502	49.7935	18.4139	63.255	37.8737	59.4196	31.6606	66.1551	12.5205	30.2616	13.9886	49.4996	61.3617	118.405	69.6544	65.369	53.0954	38.4165	51.0785	30.5039	418.056	482.543
57.1786	-40.5128	55.1146	83.0784	57.6386	177.424	18.7118	43.5855	150.947	60.5174	68.1537	213.302	35.1882	29.6629	160.987	20.2996	16.9372	22.997	25.3297	62.6438	138.73	16.6119	43.6162	25.8	23.7016	70.9958	188.881	68.2007	59.4402	47.9673	17.251	61.5129	34.1182	63.0461	28.8007	64.1388	8.69699	27.8331	10.9673	46.0119	61.0845	114.536	70.4221	70.4612	54.6398	33.8014	48.8788	29.6884	424.534	482.822
54.4412	-40.5537	56.2722	81.2318	58.3641	179.203	19.4022	44.2742	148.517	61.1621	69.3264	215.188	33.5477	28.7171	158.214	21.8959	18.2789	24.7606	22.6745	61.9933	139.317	17.1163	40.7641	27.0773	24.1614	72.2294	185.967	66.1704	58.2452	46.7469	15.0815	61.9103	34.76	60.2709	28.9244	62.5316	7.47882	27.941	14.4184	47.8367	64.5992	114.38	67.9947	69.0345	56.3855	34.8578	51.2669	27.5729	421.849	485.028
57.042	-34.242	57.881	79.7943	63.1005	174.543	14.8801	49.5375	150.187	63.5516	73.1486	211.92	31.4131	31.6006	166.353	22.1745	11.285	25.4604	22.6943	57.0625	133.179	11.0052	43.4188	20.8682	25.0458	76.1381	192.546	73.3634	55.606	45.6243	14.4644	57.1941	30.0466	67.1006	21.6739	62.0027	2.25401	19.8805	7.81894	39.6796	61.7007	107.915	69.1696	79.9329	55.1475	25.1436	47.3922	28.4886	435.948	487.765
58.7232	-37.7929	57.8713	83.3135	61.3009	175.178	15.0512	45.8126	150.934	63.4871	69.9954	211.52	34.2901	29.5355	165.3	19.8533	12.6309	24.857	24.239	60.2881	134.012	11.7911	45.4673	24.4463	22.0948	74.1172	192.175	72.3629	58.6641	45.4024	16.0647	59.563	30.1957	67.3249	25.6149	62.2867	3.16862	24.8687	7.36916	42.689	59.3311	108.879	71.8509	76.6826	55.9503	28.1088	45.8204	28.2855	433.666	483.033
56.0773	-37.3931	59.2808	80.2482	62.6771	177.94	15.3953	48.2254	147.518	64.306	72.2701	213.834	30.8322	28.9473	164.267	22.3502	13.3621	27.5833	21.0218	59.5923	133.915	11.2669	40.4408	23.676	23.4394	76.831	188.921	70.8542	55.0962	43.5387	12.7915	59.6824	31.2016	64.0297	22.6738	59.5037	1.88362	21.5824	11.2222	42.7378	64.09	107.395	68.1551	77.1345	58.2401	27.534	48.2108	25.3423	430.982	488.368
52.2794	-30.7725	57.2768	73.8397	64.0271	176.593	18.1096	54.7813	148.14	62.21	79.0115	213.77	25.1648	33.7049	164.963	27.7459	10.9071	25.9425	19.316	51.3226	134.121	9.81562	38.0073	16.3365	30.84	79.6095	190.351	73.1727	49.5907	45.7633	10.5257	52.3467	32.0121	63.6759	15.9291	61.3499	3.61119	11.9647	10.8413	34.0597	67.8809	106.463	61.9367	83.6959	56.1454	19.1854	52.5478	25.7796	436.154	498.639
49.2299	-33.9486	57.6121	72.8984	61.7528	180.315	19.7141	53.8442	145.295	61.8019	78.7385	217.023	24.1159	31.3622	161.74	29.2069	14.1155	27.6211	15.6685	53.1681	136.652	11.572	34.2747	17.9513	30.7483	80.1508	185.768	69.2196	48.389	44.4275	7.82868	54.7624	35.1515	59.4585	16.3469	60.4018	4.19823	12.4198	15.9163	37.8905	72.7505	107.387	58.4677	79.9948	58.6401	21.207	56.7709	22.3105	430.089	501.073
48.7925	-29.4743	54.6978	69.8762	62.8037	177.398	20.9448	57.2087	147.5	59.6079	82.3657	214.665	21.9616	34.9439	162.07	31.3427	11.7391	25.3474	18.036	47.1549	136.043	10.9594	34.9232	13.9348	34.9924	80.8845	188.406	71.8885	46.952	46.9836	9.00783	49.7472	35.5348	60.7589	13.6521	62.7577	5.72972	8.3884	13.0656	31.6903	72.4403	108.726	56.8669	83.609	55.761	16.6263	57.9288	25.2806	435.929	505.845
47.102	-32.7868	55.2033	70.1749	60.9459	179.794	21.9977	55.43	145.826	59.6688	80.8805	217.323	22.3741	32.7757	159.788	31.5743	14.3365	26.4283	15.1051	49.7148	137.904	12.4422	32.8437	16.0344	34.0634	80.8111	185.129	69.2487	46.9959	45.5709	7.49323	52.294	36.9219	58.2095	14.9279	61.9056	5.99001	10.1947	16.465	35.6221	75.1661	109.179	55.3141	79.8875	57.2681	19.3632	59.8352	22.8126	430.395	506.172
46.4421	-30.3176	52.8634	67.5671	61.2438	178.103	23.3089	57.846	146.909	57.6649	83.4805	216.19	20.4893	35.1506	159.327	33.34	13.1989	24.6985	16.4929	45.6493	138.181	12.5067	32.5582	13.2116	37.4009	81.3505	186.53	70.3415	45.6432	47.391	8.05874	48.9404	38.0145	58.2118	12.7843	63.5032	7.03357	6.97186	15.558	31.6848	75.513	110.983	53.7525	81.6745	54.9594	16.4467	61.6612	24.979	433.541	510.293
44.9258	-29.0598	48.3588	64.169	58.7536	174.547	27.1318	59.582	150.693	52.7559	83.8868	213.914	19.3882	42.4115	157.224	36.5696	12.6308	19.731	20.8995	40.6231	142.364	16.7001	32.4384	8.674	44.8389	78.8158	188.47	69.1421	41.6984	52.9197	9.3429	43.8704	43.4476	54.7595	8.34361	68.3624	11.9795	3.47931	16.4541	26.3098	78.2949	117.508	49.943	80.6811	48.228	14.8607	68.9259	30.8956	435.618	518.795
49.8559	-28.0257	45.5807	67.1141	57.3011	169.89	26.446	57.144	156.795	50.8329	80.9986	210.306	25.7721	44.9583	159.245	33.1176	11.0616	15.504	28.6035	41.2119	142.437	18.4792	38.3455	7.75181	43.297	72.8816	193.705	71.6902	46.3305	57.3234	16.5137	43.0002	41.6709	59.4526	11.963	73.9454	16.0485	6.0082	10.6733	26.7706	70.5711	121.055	55.0726	81.5643	43.9895	16.615	63.7156	39.3806	436.397	509.871
52.0862	-27.8547	46.1719	68.8372	58.8911	169.327	24.5311	55.9499	156.802	51.8592	80.0235	209.331	27.1069	43.8946	161.242	31.1378	10.229	16.129	28.8436	42.9509	140.596	17.4374	40.5818	9.50216	40.794	73.0869	194.398	72.8325	47.9109	56.694	17.1839	43.9041	39.3282	61.6762	13.0397	73.3193	14.9497	7.55645	8.62163	27.3052	67.9859	119.795	57.3501	82.8918	44.3507	17.2857	60.3343	39.3383	438.802	506.203
53.9271	-28.5846	46.9926	70.9644	59.7737	169.225	23.1946	54.6498	155.984	53.118	78.9252	208.719	28.565	42.2209	162.638	29.1624	9.87441	16.7801	28.2798	44.8976	139.704	17.1888	42.5702	11.6529	38.4768	73.0493	194.349	73.5031	49.6268	55.6147	18.3014	45.657	37.8929	63.3179	15.0745	72.9368	14.0961	9.68429	7.22194	29.1699	66.2357	118.832	60.2326	83.4297	44.4361	18.5432	58.4176	37.942	438.778	502.65
55.3449	-29.7753	48.1313	73.3229	60.3381	169.706	21.7185	52.9911	155	54.3885	77.2442	208.945	30.5154	40.9015	163.648	26.9587	10.0133	17.7215	27.879	47.6122	138.978	17.3215	44.9801	13.6243	35.8579	72.6311	194.728	73.4646	51.464	54.6568	19.8963	47.4399	36.0201	65.1714	17.2029	72.6845	13.5044	12.4454	5.98473	31.2807	63.7612	118.257	62.992	82.8524	44.6826	20.308	56.3446	36.4354	437.62	499.393
57.0199	-31.289	48.8708	75.953	60.3809	169.855	20.4154	51.2033	155.565	55.2836	75.1729	209.219	32.8593	39.9753	164.253	24.6297	10.1097	17.9642	28.4941	50.3934	137.975	17.1749	45.9862	15.6035	33.2898	71.8516	195.402	73.5302	53.8502	54.556	21.8166	48.6646	34.5282	66.4924	19.2839	73.263	12.9088	15.2109	4.69155	32.9232	61.1131	117.533	65.6323	81.7335	45.6315	22.598	53.808	36.1089	436.501	495.082
58.7853	-33.052	49.3866	78.4921	59.6321	169.809	19.5174	49.025	156.274	55.7094	72.874	208.774	34.9878	38.553	163.939	22.3244	10.9605	17.8901	30.128	52.9359	137.921	17.9291	47.4676	17.1278	30.8842	70.3619	195.525	73.3992	56.0689	54.8735	23.433	50.8857	33.7836	67.1695	21.7713	73.5104	12.8542	18.3068	3.6606	34.5162	58.3781	118.487	68.0968	79.6867	46.3046	24.7891	51.7485	37.098	435.275	491.12
60.0046	-35.2066	48.6813	80.8	58.358	170.091	19.254	46.6513	156.92	55.8858	70.5584	208.655	36.8775	37.2471	162.703	20.2053	12.2586	17.1826	31.5069	55.5111	138.813	19.4509	48.6974	18.5642	29.3297	68.127	195.49	72.7836	58.2475	55.1313	24.661	53.4154	34.2823	67.0005	24.5072	73.4352	14.6746	20.9867	3.43527	36.588	56.6531	120.032	70.2249	77.3766	45.4575	27.6519	50.2335	37.7375	432.996	487.501
60.3527	-38.0593	48.7846	82.5967	56.7268	171.121	19.8472	44.3348	156.614	55.7304	68.4342	209.469	38.4712	36.0053	161.029	18.732	14.0726	16.5649	32.3327	57.8815	140.528	20.4606	48.6802	20.659	27.9931	66.0164	194.448	71.2947	60.0555	55.1922	25.7761	55.5545	35.5325	65.8183	27.0172	73.5666	15.9507	23.7388	4.74536	39.5045	55.9251	121.425	71.413	74.3203	44.7756	31.0378	49.8114	38.3295	429.642	484.517
59.5962	-40.8734	49.0298	83.7017	54.868	172.111	20.9584	42.3389	156.039	55.3065	66.7797	210.679	39.2595	34.8201	158.838	18.413	16.3169	16.0049	32.8953	59.6817	142.502	21.7659	48.1419	22.6095	27.2316	64.213	192.942	69.3265	61.0148	54.8019	25.695	57.9884	36.8928	64.1472	29.0396	72.7672	17.0725	26.1229	6.35228	42.3632	56.4269	122.557	71.6647	71.107	44.7302	34.0479	50.4817	38.0734	425.473	483.077
58.7726	-43.3715	48.1015	84.1074	53.0597	173.406	22.5664	40.6892	155.548	54.3758	65.7376	212.302	39.3312	33.858	156.408	18.3571	18.8599	15.8479	32.8775	61.3223	144.994	23.7313	47.4957	23.9887	27.0115	62.4433	191.119	67.1458	61.6087	55.0198	25.3467	59.9554	38.9604	61.8785	30.8188	72.8071	18.8452	27.9047	8.4708	44.6975	57.4329	124.433	71.1528	67.7061	44.2482	36.7539	52.1079	38.293	420.932	483.038
57.2972	-45.2574	47.0849	83.0392	52.1491	175.421	24.5439	40.111	154.885	53.1782	65.3101	213.905	38.4756	33.3453	154.011	18.9389	21.2661	15.818	31.9264	62.1794	147.365	25.2501	46.1572	25.1409	27.3285	61.3978	188.94	64.8269	61.443	54.6502	25.1575	61.3198	41.1685	59.3227	31.7239	73.1107	19.8391	28.9958	11.1727	46.6097	59.0157	126.052	69.6811	64.9096	43.7578	38.7744	54.3796	38.297	416.912	484.116
54.6942	-46.0039	46.5357	80.881	52.275	177.181	26.5565	40.6651	153.712	52.4013	65.8546	215.894	36.3151	33.1881	152.613	20.5902	22.7634	16.399	30.8483	61.2032	149.847	25.5068	43.5181	25.2978	28.3332	61.8016	186.455	62.9246	60.1949	54.5474	23.0471	61.9063	43.0683	56.5656	31.6838	72.5684	20.321	28.6078	14.1474	47.6292	61.7713	126.861	67.3687	62.959	44.3369	39.3251	56.6577	36.7555	413.579	486.143
53.1397	-44.8297	48.017	78.6523	51.5527	178.464	26.8135	42.037	151.96	53.1442	67.463	217.319	33.7465	33.0949	152.067	22.6654	22.6632	17.6175	28.1357	59.8509	149.735	24.6185	40.6664	24.7597	29.5041	63.9833	184.751	61.6554	58.1414	53.7233	20.1006	61.189	42.9352	54.3942	30.5718	71.0753	19.7378	26.9592	16.8741	47.1226	65.0429	126.189	64.3845	62.9352	45.6968	38.3862	57.9549	33.8992	412.343	489.272
51.3142	-42.9469	49.2311	76.4364	51.8237	178.971	27.3615	43.8864	150.425	53.9703	69.858	218.159	31.2143	33.5064	151.706	24.8346	21.9679	19.0549	25.2323	57.895	149.083	24.13	37.7258	24.0914	31.335	66.193	183.729	61.4657	55.8406	52.8176	17.0941	59.5779	43.4578	53.1931	28.1826	69.6484	18.2938	24.6768	18.8793	45.6906	67.8499	123.484	61.839	64.6031	47.269	36.0788	60.1153	31.8305	412.881	493.396
49.2786	-41.3641	49.0118	74.1792	52.0269	178.594	28.2208	46.1183	149.825	53.4141	72.0424	218.374	28.9588	34.7003	152.26	27.2593	21.3359	19.6181	23.0662	55.3899	148.843	23.689	35.3943	21.9613	33.6248	68.1488	183.273	61.0951	53.2976	52.7052	15.6566	57.3223	44.968	51.965	25.3785	69.2777	17.9634	21.22	20.1613	43.7088	71.1385	122.656	58.6855	65.7766	47.6619	33.4384	62.7152	30.6928	413.822	498.351
48.0197	-39.1381	48.6505	71.8951	52.541	177.894	28.3395	48.859	149.696	53.3191	74.4162	218.206	27.0707	36.3042	152.657	29.5152	20.4461	19.1677	22.5358	52.1788	148.415	22.7367	33.8971	19.2202	36.4943	69.0692	183.171	61.4856	50.5943	53.1647	13.9062	55.0196	45.5787	51.72	22.0966	69.457	16.8647	17.6843	20.143	41.1242	73.6773	123.062	56.069	67.8825	48.03	30.1365	64.9271	30.2722	415.915	503.456
47.0946	-36.4627	48.4275	69.747	52.7588	176.843	28.8795	51.5996	150.055	52.5261	76.8852	217.663	25.7197	38.4963	152.556	31.644	19.1536	18.5016	22.1224	48.7672	147.889	21.606	32.7781	16.2635	39.0578	70.3839	184.249	63.1785	48.329	53.5915	13.3587	52.1012	45.82	52.034	18.7942	70.1894	16.6403	13.648	19.8314	37.7695	75.4324	122.985	53.6476	70.4603	47.2874	26.7893	67.4071	31.2674	419.729	507.818
46.3697	-34.4718	47.0107	68.1229	53.3464	175.096	29.9031	53.7214	151.366	51.6637	79.0917	216.417	24.6508	40.8621	152.968	33.462	17.5706	17.4977	22.9757	45.3598	147.084	20.5357	32.8388	13.1308	41.7414	71.0555	185.76	64.8322	46.389	54.8276	13.5156	49.0869	45.5177	52.8964	15.7902	71.6922	17.1771	10.0191	18.4744	34.0104	75.5073	123.105	52.5571	73.7817	46.5293	23.6271	69.0997	33.3112	423.59	511.53
46.5136	-32.1046	46.062	66.8359	54.2145	173.208	29.6401	55.7903	153.434	50.7768	80.6909	214.622	24.25	43.2057	154.047	34.4362	15.3429	16.5445	24.9162	42.3712	146.184	20.1093	33.7442	10.0711	43.8483	71.8519	188.38	66.923	45.1685	56.2158	14.4144	46.118	45.4766	54.6014	13.5422	73.3916	17.273	7.04414	16.3184	30.5499	74.7358	122.899	52.1973	76.8315	45.6066	20.2742	69.053	36.3068	428.074	513.861
[truncated: 1,036 more columns]

## Sheet: Full sample list
Full sample list
N	SP	SubSP/groups
1	Pongo	Pongo abelii
2	Pongo	Pongo abelii
3	Pongo	Pongo abelii
4	Pongo	Pongo abelii
5	Pongo	Pongo abelii
6	Pongo	Pongo abelii
7	Pongo	Pongo abelii
8	Pongo	Pongo pygmaeus
9	Pongo	Pongo pygmaeus
10	Pongo	Pongo pygmaeus
11	Pongo	Pongo pygmaeus
12	Pongo	Pongo pygmaeus
13	Pongo	Pongo pygmaeus
14	Pongo	Pongo pygmaeus
15	Pongo	Pongo pygmaeus
16	Pongo	Pongo pygmaeus
17	Pongo	Pongo pygmaeus
18	Pongo	Pongo pygmaeus
19	Pongo	Pongo pygmaeus
20	Pongo	Pongo pygmaeus
21	Pongo	Pongo pygmaeus
22	Gorilla	Gorilla beringei beringei
23	Gorilla	Gorilla beringei beringei
24	Gorilla	Gorilla beringei beringei
25	Gorilla	Gorilla beringei beringei
26	Gorilla	Gorilla beringei beringei
27	Gorilla	Gorilla beringei beringei
28	Gorilla	Gorilla gorilla
29	Gorilla	Gorilla gorilla
30	Gorilla	Gorilla gorilla
31	Gorilla	Gorilla gorilla
32	Gorilla	Gorilla gorilla
33	Gorilla	Gorilla gorilla
34	Gorilla	Gorilla gorilla
35	Gorilla	Gorilla gorilla
36	Gorilla	Gorilla gorilla
37	Gorilla	Gorilla gorilla
38	Gorilla	Gorilla gorilla
39	Gorilla	Gorilla gorilla
40	Gorilla	Gorilla gorilla
41	Gorilla	Gorilla gorilla
42	Gorilla	Gorilla gorilla
43	Gorilla	Gorilla gorilla
44	Gorilla	Gorilla gorilla
45	Gorilla	Gorilla gorilla
46	Gorilla	Gorilla gorilla
47	Gorilla	Gorilla beringei graueri
48	Gorilla	Gorilla beringei graueri
49	Gorilla	Gorilla beringei graueri
50	Gorilla	Gorilla beringei graueri
51	Gorilla	Gorilla beringei graueri
52	Gorilla	Gorilla beringei graueri
53	Gorilla	Gorilla beringei graueri
54	Gorilla	Gorilla beringei graueri
55	Gorilla	Gorilla beringei graueri
56	Gorilla	Gorilla beringei graueri
57	Pan	Pan troglodytes verus
58	Pan	Pan troglodytes verus
59	Pan	Pan troglodytes verus
60	Pan	Pan troglodytes verus
61	Pan	Pan troglodytes verus
62	Pan	Pan troglodytes verus
63	Pan	Pan troglodytes verus
64	Pan	Pan troglodytes verus
65	Pan	Pan troglodytes verus
66	Pan	Pan troglodytes verus
67	Pan	Pan troglodytes verus
68	Pan	Pan troglodytes troglodytes
69	Pan	Pan troglodytes troglodytes
70	Pan	Pan troglodytes troglodytes
71	Pan	Pan troglodytes troglodytes
72	Pan	Pan troglodytes troglodytes
73	Pan	Pan troglodytes troglodytes
74	Pan	Pan troglodytes troglodytes
75	Pan	Pan troglodytes troglodytes
76	Pan	Pan troglodytes troglodytes
77	Pan	Pan troglodytes troglodytes
78	Pan	Pan troglodytes troglodytes
79	Pan	Pan troglodytes troglodytes
80	Pan	Pan troglodytes troglodytes
81	Pan	Pan troglodytes troglodytes
82	Pan	Pan troglodytes troglodytes
83	Pan	Pan troglodytes troglodytes
84	Pan	Pan troglodytes troglodytes
85	Pan	Pan troglodytes troglodytes
86	Pan	Pan troglodytes troglodytes
87	Pan	Pan troglodytes troglodytes
88	Pan	Pan troglodytes troglodytes
89	Pan	Pan troglodytes troglodytes
90	Pan	Pan troglodytes schweinfurthii
91	Pan	Pan troglodytes schweinfurthii
92	Pan	Pan troglodytes schweinfurthii
93	Pan	Pan troglodytes schweinfurthii
94	Pan	Pan troglodytes schweinfurthii
95	Pan	Pan troglodytes schweinfurthii
96	Pan	Pan troglodytes schweinfurthii
97	Pan	Pan troglodytes schweinfurthii
98	Pan	Pan troglodytes schweinfurthii
99	Pan	Pan troglodytes schweinfurthii
100	Pan	Pan troglodytes schweinfurthii
101	Pan	Pan troglodytes schweinfurthii
102	Pan	Pan troglodytes schweinfurthii
103	Hs	Bologna
104	Hs	Bologna
105	Hs	Bologna
106	Hs	Bologna
107	Hs	Bologna
108	Hs	Bologna
109	Hs	Bologna
110	Hs	Bologna
111	Hs	Bologna
112	Hs	Bologna
113	Hs	Bologna
114	Hs	Bologna
115	Hs	Bologna
116	Hs	Bologna
117	Hs	Bologna
118	Hs	Bologna
119	Hs	Bologna
120	Hs	Bologna
121	Hs	Bologna
122	Hs	Bologna
123	Hs	Bologna
124	Hs	Bologna
125	Hs	Bologna
126	Hs	Bologna
127	Hs	Bologna
128	Hs	Bologna
129	Hs	Bologna
130	Hs	Bologna
131	Hs	Bologna
132	Hs	Bologna
133	Hs	Bologna
134	Hs	Bologna
135	Hs	Bologna
136	Hs	Bologna
137	Hs	Bologna
138	Hs	Bologna
139	Hs	Bologna
140	Hs	Bologna
141	Hs	Bologna
142	Hs	Bologna
143	Hs	Bologna
144	Hs	Bologna
145	Hs	Bologna
146	Hs	Bologna
147	Hs	Bologna
148	Hs	Bologna
149	Hs	Bologna
150	Hs	Bologna
151	Hs	Sassari
152	Hs	Sassari
153	Hs	Sassari
154	Hs	Sassari
155	Hs	Sassari
156	Hs	Sassari
157	Hs	Sassari
158	Hs	Sassari
159	Hs	Sassari
160	Hs	Sassari
161	Hs	Sassari
162	Hs	Sassari
163	Hs	Sassari
164	Hs	Sassari
165	Hs	Sassari
166	Hs	Sassari
167	Hs	Sassari
168	Hs	Sassari
169	Hs	Sassari
170	Hs	Sassari
171	Hs	Sassari
172	Hs	Sassari
173	Hs	Sassari
174	Hs	Sassari
175	Hs	Sassari
176	Hs	Sassari
177	Hs	Sassari
178	Hs	Sassari
179	Hs	Sassari
180	Hs	Sassari
181	Hs	Sassari
182	Hs	Sassari
183	Hs	Sassari
184	Hs	Sassari
185	Hs	Sassari
186	Hs	Sassari
187	Hs	Sassari
188	Hs	Sassari
189	Hs	Sassari
190	Hs	Sassari
191	Hs	Sassari
192	Hs	Sassari
193	Hs	South Africa
194	Hs	South Africa
195	Hs	South Africa
196	Hs	South Africa
197	Hs	South Africa
198	Hs	South Africa
199	Hs	South Africa
200	Hs	South Africa
201	Hs	South Africa
202	Hs	South Africa
203	Hs	South Africa
204	Hs	South Africa
205	Hs	South Africa
206	Hs	South Africa
207	Hs	South Africa
208	Hs	Roccapelago
209	Hs	Roccapelago
210	Hs	Roccapelago
211	Hs	Roccapelago
212	Hs	Roccapelago
213	Hs	Roccapelago
214	Hs	Roccapelago
215	Hs	Roccapelago
216	Hs	Roccapelago
217	Hs	Roccapelago
218	Hs	Roccapelago
219	Hs	Roccapelago
220	Hs	Roccapelago
221	Hs	Roccapelago
222	Hs	Roccapelago
223	Hs	Roccapelago
224	Hs	Roccapelago
225	Hs	Roccapelago
226	Hs	Roccapelago
227	Hs	Roccapelago
228	Hs	Roccapelago
229	Hs	Roccapelago
230	Hs	Roccapelago
231	Hs	via_Orfeo
232	Hs	via_Orfeo
233	Hs	via_Orfeo
234	Hs	via_Orfeo
235	Hs	via_Orfeo
236	Hs	via_Orfeo
237	Hs	via_Orfeo
238	Hs	via_Orfeo
239	Hs	via_Orfeo
240	Hs	via_Orfeo
241	Hs	via_Orfeo
242	Hs	via_Orfeo
243	Hs	via_Orfeo
244	Hs	via_Orfeo
245	Hs	via_Orfeo
246	Hs	via_Orfeo
247	Hs	via_Orfeo
248	Hs	via_Orfeo
249	Hs	via_Orfeo
250	Hs	via_Orfeo
251	Hs	via_Orfeo
252	Hs	via_Orfeo
253	Hs	Suasa
254	Hs	Suasa
255	Hs	Suasa
256	Hs	Suasa
257	Hs	Suasa
258	Hs	Suasa
259	Hs	Suasa
260	Hs	Suasa
261	Hs	Suasa
262	Hs	Suasa
263	Hs	Suasa
264	Hs	Suasa
265	Hs	Suasa
266	Hs	Suasa
267	Hs	Suasa
268	Hs	Suasa
269	Hs	Suasa
270	Hs	Suasa
271	Hs	Suasa
272	Hs	Suasa
273	Hs	Suasa
274	Hs	Suasa
275	Hs	Suasa
276	Hs	OLMO_Nogara
277	Hs	OLMO_Nogara
278	Hs	OLMO_Nogara
279	Hs	OLMO_Nogara
280	Hs	OLMO_Nogara
281	Hs	Osijek
282	Hs	Osijek
283	Hs	Osijek
284	Hs	Osijek
285	Hs	Osijek
286	Hs	Osijek
287	Hs	Osijek
288	Hs	Osijek
289	Hs	Osijek
290	Hs	BeliManastir
291	Hs	Al_khiday
292	Hs	Al_khiday
293	Hs	Al_khiday
294	Hs	Al_khiday
295	Hs	Al_khiday
296	Hs	Al_khiday
297	Hs	Al_khiday
298	Hs	Bloemfontein
299	Hs	Bloemfontein
300	Hs	Bloemfontein
301	Hs	Bloemfontein
302	Hs	Bloemfontein
303	Hs	Bloemfontein
304	Hs	Bloemfontein
305	Hs	Bloemfontein
306	Hs	Bloemfontein
307	Hs	Bloemfontein
308	Hs	Bloemfontein
309	Hs	Bloemfontein
310	Hs	Bloemfontein
311	Hs	Bloemfontein
312	Hs	Bloemfontein
313	Hs	Bloemfontein
314	Hs	Bloemfontein
315	Hs	Bloemfontein
316	Hs	Bloemfontein
317	Hs	Bloemfontein
318	Hs	Bloemfontein
319	Hs	Bloemfontein
320	Hs	Bloemfontein
321	Hs	Bloemfontein
322	Hs	Bloemfontein
323	Hs	DolniVestonice15
324	Hs	DolniVestonice16
325	Hs	Qafzeh8
326	Hs	Qafzeh9
327	Hs	Skhul4
328	NEA	LaFerrassie1
329	NEA	LaFerrassie2
330	Hs	Omo_Kibish
331	Homo habilis/ Paranthropus boisei?	OH8
332	Australopithecus afarensis	AL333_36
333	Australopithecus afarensis	AL333_47
334	Homo floresiensis	Flores16
335	Homo naledi	Naledi1758
336	Australopithecus prometheus	STW573
337	Hs	Adult acquired flexible flatfoot
338	Hs	Adult acquired flexible flatfoot
339	Hs	Adult acquired flexible flatfoot
340	Hs	Adult acquired flexible flatfoot
341	Hs	Adult acquired flexible flatfoot
342	Hs	Control
343	Hs	Control
344	Hs	Control
345	Hs	Control
346	Hs	Control
347	Hs	Control
348	Hs	Control
349	Hs	Control
350	Hs	Control
351	Hs	Control
352	Hs	Control
353	Hs	Control
354	Hs	Control
355	Hs	Control
356	Hs	Control
357	Hs	Congenital flexible flatfoot
358	Hs	Congenital flexible flatfoot
359	Hs	Congenital flexible flatfoot
360	Hs	Congenital flexible flatfoot
361	Hs	Congenital flexible flatfoot
362	Hs	Congenital flexible flatfoot

## Sheet: centroid size
The centroid size of the full sample
N	SP	structure	size
1	Pongo	navicular	4.37377
2	Pongo	navicular	4.35563
3	Pongo	navicular	4.35825
4	Pongo	navicular	4.31561
5	Pongo	navicular	4.43853
6	Pongo	navicular	4.32638
7	Pongo	navicular	4.55989
8	Pongo	navicular	4.47799
9	Pongo	navicular	4.52039
10	Pongo	navicular	4.35843
11	Pongo	navicular	4.48792
12	Pongo	navicular	4.53256
13	Pongo	navicular	4.66871
14	Pongo	navicular	4.69283
15	Pongo	navicular	4.62915
16	Pongo	navicular	4.70432
17	Pongo	navicular	5.02702
18	Pongo	navicular	5.08695
19	Pongo	navicular	5.0762
20	Pongo	navicular	4.93611
21	Pongo	navicular	4.89771
22	Gorilla	navicular	5.01721
23	Gorilla	navicular	4.8497
24	Gorilla	navicular	5.10164
25	Gorilla	navicular	5.01237
26	Gorilla	navicular	5.0194
27	Gorilla	navicular	4.77615
28	Gorilla	navicular	4.81408
29	Gorilla	navicular	4.86019
30	Gorilla	navicular	4.74562
31	Gorilla	navicular	4.75664
32	Gorilla	navicular	5.11982
33	Gorilla	navicular	5.00161
34	Gorilla	navicular	5.13966
35	Gorilla	navicular	4.9539
36	Gorilla	navicular	5.02323
37	Gorilla	navicular	4.99597
38	Gorilla	navicular	5.06277
39	Gorilla	navicular	4.93168
40	Gorilla	navicular	4.80362
41	Gorilla	navicular	4.82276
42	Gorilla	navicular	5.09375
43	Gorilla	navicular	5.09952
44	Gorilla	navicular	5.09035
45	Gorilla	navicular	5.05583
46	Gorilla	navicular	5.00872
47	Gorilla	navicular	5.04901
48	Gorilla	navicular	4.86749
49	Gorilla	navicular	4.87562
50	Gorilla	navicular	4.86415
51	Gorilla	navicular	4.87223
52	Gorilla	navicular	4.97686
53	Gorilla	navicular	5.09832
54	Gorilla	navicular	5.024
55	Gorilla	navicular	4.79108
56	Gorilla	navicular	4.90478
57	Pan	navicular	4.60291
58	Pan	navicular	4.59747
59	Pan	navicular	4.56697
60	Pan	navicular	4.58841
61	Pan	navicular	4.66689
62	Pan	navicular	4.69802
63	Pan	navicular	4.69337
64	Pan	navicular	4.62246
65	Pan	navicular	4.68853
66	Pan	navicular	4.64311
67	Pan	navicular	4.65875
68	Pan	navicular	4.5863
69	Pan	navicular	4.67621
70	Pan	navicular	4.56667
71	Pan	navicular	4.71874
72	Pan	navicular	4.66644
73	Pan	navicular	4.71854
74	Pan	navicular	4.69044
75	Pan	navicular	4.57551
76	Pan	navicular	4.7739
77	Pan	navicular	4.75517
78	Pan	navicular	4.76631
79	Pan	navicular	4.67397
80	Pan	navicular	4.70214
81	Pan	navicular	4.71889
82	Pan	navicular	4.67501
83	Pan	navicular	4.74521
84	Pan	navicular	4.72897
85	Pan	navicular	4.74327
86	Pan	navicular	4.63098
87	Pan	navicular	4.53033
88	Pan	navicular	4.70586
89	Pan	navicular	4.57959
90	Pan	navicular	4.57615
91	Pan	navicular	4.6852
92	Pan	navicular	4.74557
93	Pan	navicular	4.66358
94	Pan	navicular	4.60711
95	Pan	navicular	4.60344
96	Pan	navicular	4.62658
97	Pan	navicular	4.57753
98	Pan	navicular	4.61427
99	Pan	navicular	4.73536
100	Pan	navicular	4.70111
101	Pan	navicular	4.65338
102	Pan	navicular	4.87133
103	Hs	navicular	4.77347
104	Hs	navicular	4.79722
105	Hs	navicular	4.84253
106	Hs	navicular	4.89123
107	Hs	navicular	4.80327
108	Hs	navicular	4.8647
109	Hs	navicular	4.86785
110	Hs	navicular	4.81478
111	Hs	navicular	4.76354
112	Hs	navicular	4.95246
113	Hs	navicular	4.7561
114	Hs	navicular	4.80341
115	Hs	navicular	4.7538
116	Hs	navicular	4.82188
117	Hs	navicular	4.84236
118	Hs	navicular	4.82567
119	Hs	navicular	4.68747
120	Hs	navicular	4.71851
121	Hs	navicular	4.82872
122	Hs	navicular	4.85394
123	Hs	navicular	4.7951
124	Hs	navicular	4.88523
125	Hs	navicular	4.6864
126	Hs	navicular	4.80891
127	Hs	navicular	4.93792
128	Hs	navicular	4.92645
129	Hs	navicular	4.938
130	Hs	navicular	4.89966
131	Hs	navicular	4.94465
132	Hs	navicular	4.93823
133	Hs	navicular	4.94166
134	Hs	navicular	4.95837
135	Hs	navicular	4.97396
136	Hs	navicular	4.98515
137	Hs	navicular	5.01705
138	Hs	navicular	4.95006
139	Hs	navicular	4.91551
140	Hs	navicular	4.97452
141	Hs	navicular	4.99835
142	Hs	navicular	5.02118
143	Hs	navicular	5.0755
144	Hs	navicular	4.95447
145	Hs	navicular	4.85286
146	Hs	navicular	4.94229
147	Hs	navicular	4.9533
148	Hs	navicular	4.9533
149	Hs	navicular	4.94524
150	Hs	navicular	4.84931
151	Hs	navicular	4.84074
152	Hs	navicular	4.7198
153	Hs	navicular	4.7695
154	Hs	navicular	4.8299
155	Hs	navicular	4.86136
156	Hs	navicular	4.82736
157	Hs	navicular	4.80312
158	Hs	navicular	4.7175
159	Hs	navicular	4.82143
160	Hs	navicular	4.72784
161	Hs	navicular	4.7477
162	Hs	navicular	4.74194
163	Hs	navicular	4.74833
164	Hs	navicular	4.67796
165	Hs	navicular	4.74579
166	Hs	navicular	4.70598
167	Hs	navicular	4.89285
168	Hs	navicular	4.82068
169	Hs	navicular	4.84629
170	Hs	navicular	4.74529
171	Hs	navicular	4.94368
172	Hs	navicular	4.81768
173	Hs	navicular	4.92256
174	Hs	navicular	4.88731
175	Hs	navicular	4.93553
176	Hs	navicular	4.85464
177	Hs	navicular	4.72673
178	Hs	navicular	4.86407
179	Hs	navicular	4.86265
180	Hs	navicular	4.93284
181	Hs	navicular	4.85704
182	Hs	navicular	4.94232
183	Hs	navicular	4.85002
184	Hs	navicular	4.87989
185	Hs	navicular	4.83499
186	Hs	navicular	4.90569
187	Hs	navicular	4.88286
188	Hs	navicular	4.89044
189	Hs	navicular	4.90679
190	Hs	navicular	4.86662
191	Hs	navicular	4.85805
192	Hs	navicular	4.85382
193	Hs	navicular	4.85951
194	Hs	navicular	4.96394
195	Hs	navicular	4.95818
196	Hs	navicular	4.95187
197	Hs	navicular	4.97579
198	Hs	navicular	4.80004
199	Hs	navicular	4.98245
200	Hs	navicular	4.8478
201	Hs	navicular	4.8478
202	Hs	navicular	4.80876
203	Hs	navicular	4.94829
204	Hs	navicular	4.86384
205	Hs	navicular	4.93868
206	Hs	navicular	4.94566
207	Hs	navicular	4.85408
208	Hs	navicular	4.80987
209	Hs	navicular	4.90787
210	Hs	navicular	4.7848
211	Hs	navicular	4.83099
212	Hs	navicular	4.95321
213	Hs	navicular	4.81965
214	Hs	navicular	4.85939
215	Hs	navicular	4.8495
216	Hs	navicular	4.76604
217	Hs	navicular	4.83324
218	Hs	navicular	4.6989
219	Hs	navicular	4.90372
220	Hs	navicular	4.79396
221	Hs	navicular	4.74923
222	Hs	navicular	4.93978
223	Hs	navicular	4.75638
224	Hs	navicular	4.89471
225	Hs	navicular	4.94167
226	Hs	navicular	4.80203
227	Hs	navicular	4.90302
228	Hs	navicular	4.83673
229	Hs	navicular	4.95306
230	Hs	navicular	4.85734
231	Hs	navicular	4.81496
232	Hs	navicular	4.88561
233	Hs	navicular	4.90961
234	Hs	navicular	4.85772
235	Hs	navicular	4.95714
236	Hs	navicular	4.91062
237	Hs	navicular	4.79708
238	Hs	navicular	4.71008
239	Hs	navicular	4.74524
240	Hs	navicular	4.88282
241	Hs	navicular	4.72647
242	Hs	navicular	4.88438
243	Hs	navicular	4.85166
244	Hs	navicular	4.90337
245	Hs	navicular	4.89644
246	Hs	navicular	4.8275
247	Hs	navicular	4.77379
248	Hs	navicular	4.73013
249	Hs	navicular	4.84514
250	Hs	navicular	4.86914
251	Hs	navicular	4.76649
252	Hs	navicular	4.79762
253	Hs	navicular	4.84386
254	Hs	navicular	4.76523
255	Hs	navicular	4.93376
256	Hs	navicular	4.9276
257	Hs	navicular	4.73947
258	Hs	navicular	4.80948
259	Hs	navicular	4.73589
260	Hs	navicular	4.8091
261	Hs	navicular	4.95909
262	Hs	navicular	4.8875
263	Hs	navicular	5.03272
264	Hs	navicular	4.7385
265	Hs	navicular	4.86822
266	Hs	navicular	4.87621
267	Hs	navicular	4.91131
268	Hs	navicular	4.85991
269	Hs	navicular	4.85858
270	Hs	navicular	4.71542
271	Hs	navicular	4.70858
272	Hs	navicular	4.73111
273	Hs	navicular	4.7212
274	Hs	navicular	4.89164
275	Hs	navicular	4.96521
276	Hs	navicular	4.85492
277	Hs	navicular	4.86918
278	Hs	navicular	4.80828
279	Hs	navicular	4.85612
280	Hs	navicular	4.87908
281	Hs	navicular	4.80575
282	Hs	navicular	4.81511
283	Hs	navicular	4.72735
284	Hs	navicular	4.77064
285	Hs	navicular	4.80395
286	Hs	navicular	4.93338
287	Hs	navicular	4.79279
288	Hs	navicular	4.91996
289	Hs	navicular	4.83035
290	Hs	navicular	4.90741
291	Hs	navicular	4.77094
292	Hs	navicular	4.8162
293	Hs	navicular	4.88289
294	Hs	navicular	4.83934
295	Hs	navicular	4.88459
296	Hs	navicular	4.86244
297	Hs	navicular	4.87166
298	Hs	navicular	4.82203
299	Hs	navicular	4.85755
300	Hs	navicular	4.75807
301	Hs	navicular	4.84426
302	Hs	navicular	4.78102
303	Hs	navicular	4.8975
304	Hs	navicular	4.82951
305	Hs	navicular	4.87463
306	Hs	navicular	4.86889
307	Hs	navicular	4.814
308	Hs	navicular	4.73089
309	Hs	navicular	4.75442
310	Hs	navicular	4.67877
311	Hs	navicular	4.7214
312	Hs	navicular	4.80033
313	Hs	navicular	4.66828
314	Hs	navicular	4.85059
315	Hs	navicular	4.75844
316	Hs	navicular	4.75165
317	Hs	navicular	4.82027
318	Hs	navicular	4.8196
319	Hs	navicular	4.72566
320	Hs	navicular	4.72394
321	Hs	navicular	4.80839
322	Hs	navicular	4.89029
323	DolniVestonice15	navicular	4.8057
324	DolniVestonice16	navicular	4.85932
325	Qafzeh8	navicular	4.91452
326	Qafzeh9	navicular	4.86073
327	Skhul4	navicular	4.88469
328	LaFerrassie1	navicular	5.00367
329	LaFerrassie2	navicular	4.86666
330	Omo_Kibish	navicular	4.83633
331	OH8	navicular	4.62158
332	AL333_36	navicular	4.76056
333	AL333_47	navicular	4.71424
334	Flores16	navicular	4.53321
335	Naledi1758	navicular	4.67619
336	STW573	navicular	4.64527
337	Hs	navicular	4.88079
338	Hs	navicular	4.94079
339	Hs	navicular	4.99208
340	Hs	navicular	4.88881
341	Hs	navicular	4.89378
342	Hs	navicular	4.83856
343	Hs	navicular	4.9613
344	Hs	navicular	4.82433
345	Hs	navicular	4.77953
346	Hs	navicular	4.75958
347	Hs	navicular	4.85758
348	Hs	navicular	4.93857
349	Hs	navicular	4.84055
350	Hs	navicular	4.75765
351	Hs	navicular	4.89034
352	Hs	navicular	4.82642
353	Hs	navicular	4.76218
354	Hs	navicular	4.87877
355	Hs	navicular	4.9348
356	Hs	navicular	4.98963
357	Hs	navicular	4.81519
358	Hs	navicular	4.87272
359	Hs	navicular	4.83114
360	Hs	navicular	4.88019
361	Hs	navicular	4.89101
362	Hs	navicular	4.87714
363	Pongo	talar_facet	3.66457
364	Pongo	talar_facet	3.64148
365	Pongo	talar_facet	3.59432
366	Pongo	talar_facet	3.53826
367	Pongo	talar_facet	3.71098
368	Pongo	talar_facet	3.61765
369	Pongo	talar_facet	3.80583
370	Pongo	talar_facet	3.77484
371	Pongo	talar_facet	3.75158
372	Pongo	talar_facet	3.62755
373	Pongo	talar_facet	3.78307
374	Pongo	talar_facet	3.80815
375	Pongo	talar_facet	3.93415
376	Pongo	talar_facet	3.92728
377	Pongo	talar_facet	3.90927
378	Pongo	talar_facet	3.96457
379	Pongo	talar_facet	4.29254
380	Pongo	talar_facet	4.32771
381	Pongo	talar_facet	4.30248
382	Pongo	talar_facet	4.23182
383	Pongo	talar_facet	4.16479
384	Gorilla	talar_facet	4.2854
385	Gorilla	talar_facet	4.11191
386	Gorilla	talar_facet	4.37914
387	Gorilla	talar_facet	4.23602
388	Gorilla	talar_facet	4.27193
389	Gorilla	talar_facet	4.0315
390	Gorilla	talar_facet	4.08038
391	Gorilla	talar_facet	4.11914
392	Gorilla	talar_facet	3.97753
393	Gorilla	talar_facet	3.97419
394	Gorilla	talar_facet	4.30641
395	Gorilla	talar_facet	4.25275
396	Gorilla	talar_facet	4.35518
397	Gorilla	talar_facet	4.17328
398	Gorilla	talar_facet	4.23267
399	Gorilla	talar_facet	4.22151
400	Gorilla	talar_facet	4.25947
401	Gorilla	talar_facet	4.13375
402	Gorilla	talar_facet	4.02023
403	Gorilla	talar_facet	4.046
404	Gorilla	talar_facet	4.25157
405	Gorilla	talar_facet	4.34691
406	Gorilla	talar_facet	4.30813
407	Gorilla	talar_facet	4.29408
408	Gorilla	talar_facet	4.30124
409	Gorilla	talar_facet	4.26805
410	Gorilla	talar_facet	4.0882
411	Gorilla	talar_facet	4.08645
412	Gorilla	talar_facet	4.08031
413	Gorilla	talar_facet	4.11598
414	Gorilla	talar_facet	4.18139
415	Gorilla	talar_facet	4.27538
416	Gorilla	talar_facet	4.26564
417	Gorilla	talar_facet	4.01377
418	Gorilla	talar_facet	4.14097
419	Pan	talar_facet	3.83146
420	Pan	talar_facet	3.77045
421	Pan	talar_facet	3.82327
422	Pan	talar_facet	3.82405
423	Pan	talar_facet	3.84513
424	Pan	talar_facet	3.87907
425	Pan	talar_facet	3.90189
426	Pan	talar_facet	3.82371
427	Pan	talar_facet	3.92014
428	Pan	talar_facet	3.87476
429	Pan	talar_facet	3.86028
430	Pan	talar_facet	3.7788
431	Pan	talar_facet	3.93246
432	Pan	talar_facet	3.84814
433	Pan	talar_facet	3.91676
434	Pan	talar_facet	3.88829
435	Pan	talar_facet	3.94296
436	Pan	talar_facet	3.90967
437	Pan	talar_facet	3.8085
438	Pan	talar_facet	3.99586
439	Pan	talar_facet	3.97121
440	Pan	talar_facet	3.99875
441	Pan	talar_facet	3.93577
442	Pan	talar_facet	3.96104
443	Pan	talar_facet	3.90314
444	Pan	talar_facet	3.90972
445	Pan	talar_facet	3.9857
446	Pan	talar_facet	3.94013
447	Pan	talar_facet	3.97135
448	Pan	talar_facet	3.89246
449	Pan	talar_facet	3.73868
450	Pan	talar_facet	3.94225
451	Pan	talar_facet	3.79154
452	Pan	talar_facet	3.75102
453	Pan	talar_facet	3.90815
454	Pan	talar_facet	3.96244
455	Pan	talar_facet	3.93416
456	Pan	talar_facet	3.78805
457	Pan	talar_facet	3.79549
458	Pan	talar_facet	3.84071
459	Pan	talar_facet	3.74033
460	Pan	talar_facet	3.79555
461	Pan	talar_facet	3.938
462	Pan	talar_facet	3.95053
463	Pan	talar_facet	3.83625
464	Pan	talar_facet	4.07844
465	Hs	talar_facet	3.94343
466	Hs	talar_facet	4.05566
467	Hs	talar_facet	4.04029
468	Hs	talar_facet	4.10159
469	Hs	talar_facet	3.9753
470	Hs	talar_facet	4.05104
471	Hs	talar_facet	4.12192
472	Hs	talar_facet	4.06292
473	Hs	talar_facet	3.9092
474	Hs	talar_facet	4.17022
475	Hs	talar_facet	4.01307
476	Hs	talar_facet	4.01369
477	Hs	talar_facet	3.9527
478	Hs	talar_facet	4.04597
479	Hs	talar_facet	4.06428
480	Hs	talar_facet	4.01265
481	Hs	talar_facet	3.94988
482	Hs	talar_facet	3.94046
483	Hs	talar_facet	4.04577
484	Hs	talar_facet	4.00422
485	Hs	talar_facet	4.00287
486	Hs	talar_facet	4.15078
487	Hs	talar_facet	3.91061
488	Hs	talar_facet	4.02773
489	Hs	talar_facet	4.1725
490	Hs	talar_facet	4.10124
491	Hs	talar_facet	4.15967
492	Hs	talar_facet	4.10089
493	Hs	talar_facet	4.14455
494	Hs	talar_facet	4.15093
495	Hs	talar_facet	4.10067
496	Hs	talar_facet	4.24645
497	Hs	talar_facet	4.14142
498	Hs	talar_facet	4.1809
499	Hs	talar_facet	4.20701
500	Hs	talar_facet	4.17996
501	Hs	talar_facet	4.13529
502	Hs	talar_facet	4.2102
503	Hs	talar_facet	4.19868
504	Hs	talar_facet	4.26894
505	Hs	talar_facet	4.3271
506	Hs	talar_facet	4.15124
507	Hs	talar_facet	4.09878
508	Hs	talar_facet	4.16035
509	Hs	talar_facet	4.15788
510	Hs	talar_facet	4.15788
511	Hs	talar_facet	4.16578
512	Hs	talar_facet	4.00723
513	Hs	talar_facet	4.09644
514	Hs	talar_facet	3.93791
515	Hs	talar_facet	4.02314
516	Hs	talar_facet	4.03278
517	Hs	talar_facet	4.0605
518	Hs	talar_facet	4.00998
519	Hs	talar_facet	4.00079
520	Hs	talar_facet	3.94133
521	Hs	talar_facet	4.07703
522	Hs	talar_facet	3.92356
523	Hs	talar_facet	3.97375
524	Hs	talar_facet	4.01101
525	Hs	talar_facet	3.99907
526	Hs	talar_facet	3.92094
527	Hs	talar_facet	3.9207
528	Hs	talar_facet	3.93669
529	Hs	talar_facet	4.11105
530	Hs	talar_facet	4.03111
531	Hs	talar_facet	4.0566
532	Hs	talar_facet	4.00121
533	Hs	talar_facet	4.17561
534	Hs	talar_facet	4.09748
535	Hs	talar_facet	4.18793
536	Hs	talar_facet	4.16028
537	Hs	talar_facet	4.19281
538	Hs	talar_facet	4.13474
539	Hs	talar_facet	3.90556
540	Hs	talar_facet	4.11117
541	Hs	talar_facet	4.06211
542	Hs	talar_facet	4.1699
543	Hs	talar_facet	4.13859
544	Hs	talar_facet	4.17726
545	Hs	talar_facet	4.01395
546	Hs	talar_facet	4.14811
547	Hs	talar_facet	4.00899
548	Hs	talar_facet	4.15784
549	Hs	talar_facet	4.11355
550	Hs	talar_facet	4.15173
551	Hs	talar_facet	4.16762
552	Hs	talar_facet	4.11304
553	Hs	talar_facet	4.11785
554	Hs	talar_facet	4.12997
555	Hs	talar_facet	4.05117
556	Hs	talar_facet	4.1292
557	Hs	talar_facet	4.15957
558	Hs	talar_facet	4.19008
559	Hs	talar_facet	4.20879
560	Hs	talar_facet	4.04529
561	Hs	talar_facet	4.13301
562	Hs	talar_facet	4.06258
563	Hs	talar_facet	4.06258
564	Hs	talar_facet	3.9971
565	Hs	talar_facet	4.1349
566	Hs	talar_facet	4.0452
567	Hs	talar_facet	4.14998
568	Hs	talar_facet	4.15113
569	Hs	talar_facet	4.10793
570	Hs	talar_facet	4.0476
571	Hs	talar_facet	4.1606
572	Hs	talar_facet	4.00608
573	Hs	talar_facet	4.02291
574	Hs	talar_facet	4.1985
575	Hs	talar_facet	4.02346
576	Hs	talar_facet	4.06657
577	Hs	talar_facet	4.06451
578	Hs	talar_facet	4.02584
579	Hs	talar_facet	3.99028
580	Hs	talar_facet	3.80708
581	Hs	talar_facet	4.133
582	Hs	talar_facet	4.05453
583	Hs	talar_facet	3.91829
584	Hs	talar_facet	4.19908
585	Hs	talar_facet	4.0243
586	Hs	talar_facet	4.05314
587	Hs	talar_facet	4.1158
588	Hs	talar_facet	4.05543
589	Hs	talar_facet	4.09199
590	Hs	talar_facet	4.11036
591	Hs	talar_facet	4.18249
592	Hs	talar_facet	4.14218
593	Hs	talar_facet	4.04155
594	Hs	talar_facet	4.08111
595	Hs	talar_facet	4.18996
596	Hs	talar_facet	4.08
597	Hs	talar_facet	4.16885
598	Hs	talar_facet	4.12938
599	Hs	talar_facet	4.02076
600	Hs	talar_facet	3.90178
601	Hs	talar_facet	3.95929
602	Hs	talar_facet	4.10089
603	Hs	talar_facet	3.97656
604	Hs	talar_facet	4.15022
605	Hs	talar_facet	4.09575
606	Hs	talar_facet	4.12005
607	Hs	talar_facet	4.11755
608	Hs	talar_facet	4.05754
609	Hs	talar_facet	3.98545
610	Hs	talar_facet	3.94509
611	Hs	talar_facet	4.05705
612	Hs	talar_facet	4.07587
613	Hs	talar_facet	3.93686
614	Hs	talar_facet	3.93839
615	Hs	talar_facet	4.07986
616	Hs	talar_facet	3.9731
617	Hs	talar_facet	4.15996
618	Hs	talar_facet	4.14498
619	Hs	talar_facet	3.93978
620	Hs	talar_facet	4.00178
621	Hs	talar_facet	3.94489
622	Hs	talar_facet	4.00363
623	Hs	talar_facet	4.12834
624	Hs	talar_facet	4.11984
625	Hs	talar_facet	4.24593
626	Hs	talar_facet	3.92072
627	Hs	talar_facet	4.07579
628	Hs	talar_facet	4.07897
629	Hs	talar_facet	4.08771
630	Hs	talar_facet	4.06584
631	Hs	talar_facet	4.07271
632	Hs	talar_facet	3.88479
633	Hs	talar_facet	3.87371
634	Hs	talar_facet	3.95027
635	Hs	talar_facet	3.94857
636	Hs	talar_facet	4.07401
637	Hs	talar_facet	4.15784
638	Hs	talar_facet	4.04152
639	Hs	talar_facet	4.02759
640	Hs	talar_facet	4.01471
641	Hs	talar_facet	4.0953
642	Hs	talar_facet	4.09285
643	Hs	talar_facet	4.02787
644	Hs	talar_facet	3.99686
645	Hs	talar_facet	4.00495
646	Hs	talar_facet	4.04002
647	Hs	talar_facet	4.02452
648	Hs	talar_facet	4.12756
649	Hs	talar_facet	4.01883
650	Hs	talar_facet	4.17497
651	Hs	talar_facet	4.05211
652	Hs	talar_facet	4.10449
653	Hs	talar_facet	4.01008
654	Hs	talar_facet	3.97991
655	Hs	talar_facet	4.044
656	Hs	talar_facet	4.02187
657	Hs	talar_facet	4.11098
658	Hs	talar_facet	4.11308
659	Hs	talar_facet	4.10597
660	Hs	talar_facet	4.0464
661	Hs	talar_facet	4.07484
662	Hs	talar_facet	4.01901
663	Hs	talar_facet	4.05708
664	Hs	talar_facet	3.96589
665	Hs	talar_facet	4.10515
666	Hs	talar_facet	4.06112
667	Hs	talar_facet	4.09384
668	Hs	talar_facet	4.07178
669	Hs	talar_facet	4.01744
670	Hs	talar_facet	3.9246
671	Hs	talar_facet	3.90366
672	Hs	talar_facet	3.8858
673	Hs	talar_facet	3.89873
674	Hs	talar_facet	4.05071
675	Hs	talar_facet	3.882
676	Hs	talar_facet	4.08523
677	Hs	talar_facet	4.01043
678	Hs	talar_facet	3.93798
679	Hs	talar_facet	4.0282
680	Hs	talar_facet	4.05499
681	Hs	talar_facet	3.94754
682	Hs	talar_facet	3.92858
683	Hs	talar_facet	4.02327
684	Hs	talar_facet	4.12139
685	DolniVestonice15	talar_facet	3.99945
686	DolniVestonice16	talar_facet	4.03134
687	Qafzeh8	talar_facet	4.17199
688	Qafzeh9	talar_facet	4.10879
689	Skhul4	talar_facet	4.10438
690	LaFerrassie1	talar_facet	4.19253
691	LaFerrassie2	talar_facet	4.07639
692	Omo_Kibish	talar_facet	4.09123
693	OH8	talar_facet	3.82909
694	AL333_36	talar_facet	3.9647
695	AL333_47	talar_facet	3.92354
696	Flores16	talar_facet	3.75872
697	Naledi1758	talar_facet	3.88612
698	STW573	talar_facet	3.8543
699	Hs	talar_facet	4.10206
700	Hs	talar_facet	4.09704
701	Hs	talar_facet	4.18076
702	Hs	talar_facet	4.09432
703	Hs	talar_facet	4.05685
704	Hs	talar_facet	4.04039
705	Hs	talar_facet	4.23274
706	Hs	talar_facet	4.02126
707	Hs	talar_facet	3.9999
708	Hs	talar_facet	3.98128
709	Hs	talar_facet	4.05618
710	Hs	talar_facet	4.06017
711	Hs	talar_facet	3.99028
712	Hs	talar_facet	3.94602
713	Hs	talar_facet	4.03634
714	Hs	talar_facet	3.974
715	Hs	talar_facet	3.93159
716	Hs	talar_facet	4.06479
717	Hs	talar_facet	4.11552
718	Hs	talar_facet	4.15883
719	Hs	talar_facet	4.05988
720	Hs	talar_facet	4.07918
721	Hs	talar_facet	3.99416
722	Hs	talar_facet	4.07293
723	Hs	talar_facet	4.07432
724	Hs	talar_facet	4.16276
725	Pongo	cuneiforms	3.88017
726	Pongo	cuneiforms	3.87628
727	Pongo	cuneiforms	3.87039
728	Pongo	cuneiforms	3.83331
729	Pongo	cuneiforms	3.91569
730	Pongo	cuneiforms	3.80768
731	Pongo	cuneiforms	4.02086
732	Pongo	cuneiforms	4.01123
733	Pongo	cuneiforms	3.98008
734	Pongo	cuneiforms	3.83392
735	Pongo	cuneiforms	3.91519
736	Pongo	cuneiforms	4.0053
737	Pongo	cuneiforms	4.20114
738	Pongo	cuneiforms	4.18186
739	Pongo	cuneiforms	4.15017
740	Pongo	cuneiforms	4.19122
741	Pongo	cuneiforms	4.5013
742	Pongo	cuneiforms	4.55675
743	Pongo	cuneiforms	4.57025
744	Pongo	cuneiforms	4.43559
745	Pongo	cuneiforms	4.36207
746	Gorilla	cuneiforms	4.43569
747	Gorilla	cuneiforms	4.25451
748	Gorilla	cuneiforms	4.47344
749	Gorilla	cuneiforms	4.40051
750	Gorilla	cuneiforms	4.338
751	Gorilla	cuneiforms	4.1513
752	Gorilla	cuneiforms	4.23656
753	Gorilla	cuneiforms	4.24551
754	Gorilla	cuneiforms	4.15074
755	Gorilla	cuneiforms	4.13931
756	Gorilla	cuneiforms	4.48518
757	Gorilla	cuneiforms	4.42542
758	Gorilla	cuneiforms	4.5062
759	Gorilla	cuneiforms	4.34368
760	Gorilla	cuneiforms	4.43293
761	Gorilla	cuneiforms	4.43736
762	Gorilla	cuneiforms	4.48201
763	Gorilla	cuneiforms	4.34221
764	Gorilla	cuneiforms	4.22173
765	Gorilla	cuneiforms	4.18584
766	Gorilla	cuneiforms	4.48497
767	Gorilla	cuneiforms	4.48583
768	Gorilla	cuneiforms	4.49019
769	Gorilla	cuneiforms	4.46197
770	Gorilla	cuneiforms	4.35923
771	Gorilla	cuneiforms	4.4402
772	Gorilla	cuneiforms	4.28558
773	Gorilla	cuneiforms	4.27312
774	Gorilla	cuneiforms	4.27344
775	Gorilla	cuneiforms	4.28672
776	Gorilla	cuneiforms	4.35752
777	Gorilla	cuneiforms	4.51449
778	Gorilla	cuneiforms	4.36502
779	Gorilla	cuneiforms	4.15994
780	Gorilla	cuneiforms	4.26692
781	Pan	cuneiforms	4.04288
782	Pan	cuneiforms	4.02179
783	Pan	cuneiforms	3.99436
784	Pan	cuneiforms	4.00279
785	Pan	cuneiforms	4.12052
786	Pan	cuneiforms	4.14052
787	Pan	cuneiforms	4.12257
788	Pan	cuneiforms	4.08383
789	Pan	cuneiforms	4.09449
790	Pan	cuneiforms	4.06265
791	Pan	cuneiforms	4.13656
792	Pan	cuneiforms	4.03059
793	Pan	cuneiforms	4.10042
794	Pan	cuneiforms	4.00218
795	Pan	cuneiforms	4.12953
796	Pan	cuneiforms	4.10386
797	Pan	cuneiforms	4.14789
798	Pan	cuneiforms	4.10823
799	Pan	cuneiforms	4.02852
800	Pan	cuneiforms	4.25944
801	Pan	cuneiforms	4.19821
802	Pan	cuneiforms	4.12135
803	Pan	cuneiforms	4.08252
804	Pan	cuneiforms	4.15481
805	Pan	cuneiforms	4.18296
806	Pan	cuneiforms	4.09576
807	Pan	cuneiforms	4.15264
808	Pan	cuneiforms	4.14023
809	Pan	cuneiforms	4.18822
810	Pan	cuneiforms	3.96514
811	Pan	cuneiforms	3.93282
812	Pan	cuneiforms	4.13526
813	Pan	cuneiforms	4.02272
814	Pan	cuneiforms	4.04021
815	Pan	cuneiforms	4.12213
816	Pan	cuneiforms	4.18372
817	Pan	cuneiforms	4.11133
818	Pan	cuneiforms	4.03359
819	Pan	cuneiforms	4.02257
820	Pan	cuneiforms	4.08269
821	Pan	cuneiforms	3.98165
822	Pan	cuneiforms	4.01757
823	Pan	cuneiforms	4.15908
824	Pan	cuneiforms	4.12447
825	Pan	cuneiforms	4.09513
826	Pan	cuneiforms	4.30659
827	Hs	cuneiforms	4.18526
828	Hs	cuneiforms	4.2335
829	Hs	cuneiforms	4.30497
830	Hs	cuneiforms	4.33133
831	Hs	cuneiforms	4.23189
832	Hs	cuneiforms	4.27775
833	Hs	cuneiforms	4.33576
834	Hs	cuneiforms	4.2613
835	Hs	cuneiforms	4.16489
836	Hs	cuneiforms	4.39017
837	Hs	cuneiforms	4.22065
838	Hs	cuneiforms	4.2666
839	Hs	cuneiforms	4.19061
840	Hs	cuneiforms	4.26277
841	Hs	cuneiforms	4.28934
842	Hs	cuneiforms	4.28668
843	Hs	cuneiforms	4.15254
844	Hs	cuneiforms	4.2074
845	Hs	cuneiforms	4.24621
846	Hs	cuneiforms	4.26604
847	Hs	cuneiforms	4.18702
848	Hs	cuneiforms	4.29388
849	Hs	cuneiforms	4.16661
850	Hs	cuneiforms	4.25417
851	Hs	cuneiforms	4.40411
852	Hs	cuneiforms	4.35041
853	Hs	cuneiforms	4.36975
854	Hs	cuneiforms	4.36846
855	Hs	cuneiforms	4.40629
856	Hs	cuneiforms	4.37952
857	Hs	cuneiforms	4.37984
858	Hs	cuneiforms	4.40165
859	Hs	cuneiforms	4.43847
860	Hs	cuneiforms	4.43611
861	Hs	cuneiforms	4.4383
862	Hs	cuneiforms	4.34392
863	Hs	cuneiforms	4.33112
864	Hs	cuneiforms	4.4509
865	Hs	cuneiforms	4.42918
866	Hs	cuneiforms	4.47163
867	Hs	cuneiforms	4.50683
868	Hs	cuneiforms	4.41563
869	Hs	cuneiforms	4.27804
870	Hs	cuneiforms	4.36065
871	Hs	cuneiforms	4.39664
872	Hs	cuneiforms	4.39664
873	Hs	cuneiforms	4.39565
874	Hs	cuneiforms	4.25248
875	Hs	cuneiforms	4.26082
876	Hs	cuneiforms	4.15421
877	Hs	cuneiforms	4.19353
878	Hs	cuneiforms	4.27045
879	Hs	cuneiforms	4.32234
880	Hs	cuneiforms	4.24491
881	Hs	cuneiforms	4.25208
882	Hs	cuneiforms	4.12516
883	Hs	cuneiforms	4.25656
884	Hs	cuneiforms	4.15676
885	Hs	cuneiforms	4.19278
886	Hs	cuneiforms	4.20038
887	Hs	cuneiforms	4.18666
888	Hs	cuneiforms	4.17381
889	Hs	cuneiforms	4.18592
890	Hs	cuneiforms	4.18169
891	Hs	cuneiforms	4.26897
892	Hs	cuneiforms	4.25662
893	Hs	cuneiforms	4.26229
894	Hs	cuneiforms	4.18146
895	Hs	cuneiforms	4.38533
896	Hs	cuneiforms	4.26811
897	Hs	cuneiforms	4.33395
898	Hs	cuneiforms	4.30172
899	Hs	cuneiforms	4.36341
900	Hs	cuneiforms	4.30335
901	Hs	cuneiforms	4.17049
902	Hs	cuneiforms	4.29749
903	Hs	cuneiforms	4.32445
904	Hs	cuneiforms	4.38024
905	Hs	cuneiforms	4.29733
906	Hs	cuneiforms	4.35772
907	Hs	cuneiforms	4.32805
908	Hs	cuneiforms	4.28109
909	Hs	cuneiforms	4.28362
910	Hs	cuneiforms	4.37833
911	Hs	cuneiforms	4.31788
912	Hs	cuneiforms	4.33575
913	Hs	cuneiforms	4.37377
914	Hs	cuneiforms	4.32683
915	Hs	cuneiforms	4.27638
916	Hs	cuneiforms	4.30695
917	Hs	cuneiforms	4.26832
918	Hs	cuneiforms	4.43125
919	Hs	cuneiforms	4.42418
920	Hs	cuneiforms	4.43242
921	Hs	cuneiforms	4.44844
922	Hs	cuneiforms	4.23665
923	Hs	cuneiforms	4.37729
924	Hs	cuneiforms	4.31477
925	Hs	cuneiforms	4.31477
926	Hs	cuneiforms	4.2807
927	Hs	cuneiforms	4.39006
928	Hs	cuneiforms	4.33662
929	Hs	cuneiforms	4.34732
930	Hs	cuneiforms	4.3908
931	Hs	cuneiforms	4.30837
932	Hs	cuneiforms	4.27482
933	Hs	cuneiforms	4.36155
934	Hs	cuneiforms	4.17905
935	Hs	cuneiforms	4.28135
936	Hs	cuneiforms	4.38918
937	Hs	cuneiforms	4.22044
938	Hs	cuneiforms	4.26409
939	Hs	cuneiforms	4.27768
940	Hs	cuneiforms	4.19331
941	Hs	cuneiforms	4.21291
942	Hs	cuneiforms	4.09477
943	Hs	cuneiforms	4.36277
944	Hs	cuneiforms	4.25577
945	Hs	cuneiforms	4.14221
946	Hs	cuneiforms	4.37595
947	Hs	cuneiforms	4.17864
948	Hs	cuneiforms	4.3034
949	Hs	cuneiforms	4.3352
950	Hs	cuneiforms	4.2297
951	Hs	cuneiforms	4.34799
952	Hs	cuneiforms	4.27602
953	Hs	cuneiforms	4.40811
954	Hs	cuneiforms	4.29558
955	Hs	cuneiforms	4.2786
956	Hs	cuneiforms	4.30613
957	Hs	cuneiforms	4.34722
958	Hs	cuneiforms	4.29213
959	Hs	cuneiforms	4.40191
960	Hs	cuneiforms	4.33244
961	Hs	cuneiforms	4.22744
962	Hs	cuneiforms	4.13525
963	Hs	cuneiforms	4.17685
964	Hs	cuneiforms	4.31671
965	Hs	cuneiforms	4.16371
966	Hs	cuneiforms	4.30766
967	Hs	cuneiforms	4.31875
968	Hs	cuneiforms	4.36272
969	Hs	cuneiforms	4.32003
970	Hs	cuneiforms	4.25838
971	Hs	cuneiforms	4.21418
972	Hs	cuneiforms	4.16997
973	Hs	cuneiforms	4.24616
974	Hs	cuneiforms	4.29448
975	Hs	cuneiforms	4.16786
976	Hs	cuneiforms	4.21734
977	Hs	cuneiforms	4.31169
978	Hs	cuneiforms	4.21792
979	Hs	cuneiforms	4.36867
980	Hs	cuneiforms	4.37372
981	Hs	cuneiforms	4.18479
982	Hs	cuneiforms	4.27469
983	Hs	cuneiforms	4.16834
984	Hs	cuneiforms	4.26743
985	Hs	cuneiforms	4.38577
986	Hs	cuneiforms	4.34123
987	Hs	cuneiforms	4.425
988	Hs	cuneiforms	4.18903
989	Hs	cuneiforms	4.30576
990	Hs	cuneiforms	4.34735
991	Hs	cuneiforms	4.35803
992	Hs	cuneiforms	4.33993
993	Hs	cuneiforms	4.34433
994	Hs	cuneiforms	4.18537
995	Hs	cuneiforms	4.18793
996	Hs	cuneiforms	4.20225
997	Hs	cuneiforms	4.19899
998	Hs	cuneiforms	4.31807
999	Hs	cuneiforms	4.37439
1000	Hs	cuneiforms	4.28566
1001	Hs	cuneiforms	4.29556
1002	Hs	cuneiforms	4.20675
1003	Hs	cuneiforms	4.31342
1004	Hs	cuneiforms	4.27039
1005	Hs	cuneiforms	4.2419
1006	Hs	cuneiforms	4.29339
1007	Hs	cuneiforms	4.21634
1008	Hs	cuneiforms	4.25491
1009	Hs	cuneiforms	4.25977
1010	Hs	cuneiforms	4.3442
1011	Hs	cuneiforms	4.27607
1012	Hs	cuneiforms	4.32909
1013	Hs	cuneiforms	4.27078
1014	Hs	cuneiforms	4.35732
1015	Hs	cuneiforms	4.24256
1016	Hs	cuneiforms	4.32268
1017	Hs	cuneiforms	4.34628
1018	Hs	cuneiforms	4.29131
1019	Hs	cuneiforms	4.34678
1020	Hs	cuneiforms	4.36033
1021	Hs	cuneiforms	4.34042
1022	Hs	cuneiforms	4.27573
1023	Hs	cuneiforms	4.31776
1024	Hs	cuneiforms	4.20413
1025	Hs	cuneiforms	4.3259
1026	Hs	cuneiforms	4.24275
1027	Hs	cuneiforms	4.338
1028	Hs	cuneiforms	4.3093
1029	Hs	cuneiforms	4.26522
1030	Hs	cuneiforms	4.31284
1031	Hs	cuneiforms	4.24107
1032	Hs	cuneiforms	4.20648
1033	Hs	cuneiforms	4.18786
1034	Hs	cuneiforms	4.13235
1035	Hs	cuneiforms	4.17075
1036	Hs	cuneiforms	4.25852
1037	Hs	cuneiforms	4.12029
1038	Hs	cuneiforms	4.2881
1039	Hs	cuneiforms	4.24011
1040	Hs	cuneiforms	4.16046
1041	Hs	cuneiforms	4.28687
1042	Hs	cuneiforms	4.31386
1043	Hs	cuneiforms	4.17313
1044	Hs	cuneiforms	4.1582
1045	Hs	cuneiforms	4.25753
1046	Hs	cuneiforms	4.32108
1047	DolniVestonice15	cuneiforms	4.28134
1048	DolniVestonice16	cuneiforms	4.30887
1049	Qafzeh8	cuneiforms	4.41993
1050	Qafzeh9	cuneiforms	4.37227
1051	Skhul4	cuneiforms	4.39221
1052	LaFerrassie1	cuneiforms	4.43166
1053	LaFerrassie2	cuneiforms	4.34815
1054	Omo_Kibish	cuneiforms	4.33023
1055	OH8	cuneiforms	4.05496
1056	AL333_36	cuneiforms	4.10472
1057	AL333_47	cuneiforms	4.11326
1058	Flores16	cuneiforms	3.949
1059	Naledi1758	cuneiforms	4.08134
1060	STW573	cuneiforms	4.04129
1061	Hs	cuneiforms	4.34752
1062	Hs	cuneiforms	4.36697
1063	Hs	cuneiforms	4.44294
1064	Hs	cuneiforms	4.32685
1065	Hs	cuneiforms	4.37567
1066	Hs	cuneiforms	4.27138
1067	Hs	cuneiforms	4.43228
1068	Hs	cuneiforms	4.29329
1069	Hs	cuneiforms	4.19674
1070	Hs	cuneiforms	4.17211
1071	Hs	cuneiforms	4.3075
1072	Hs	cuneiforms	4.40909
1073	Hs	cuneiforms	4.31147
1074	Hs	cuneiforms	4.22459
1075	Hs	cuneiforms	4.29372
1076	Hs	cuneiforms	4.32223
1077	Hs	cuneiforms	4.23003
1078	Hs	cuneiforms	4.31949
1079	Hs	cuneiforms	4.3918
1080	Hs	cuneiforms	4.42088
1081	Hs	cuneiforms	4.2843
1082	Hs	cuneiforms	4.33592
1083	Hs	cuneiforms	4.28031
1084	Hs	cuneiforms	4.33165
1085	Hs	cuneiforms	4.29761
1086	Hs	cuneiforms	4.34512
1087	Pongo	tuberosity	2.45744
1088	Pongo	tuberosity	2.44819
1089	Pongo	tuberosity	2.4695
1090	Pongo	tuberosity	2.3274
1091	Pongo	tuberosity	2.54776
1092	Pongo	tuberosity	2.41878
1093	Pongo	tuberosity	2.72274
1094	Pongo	tuberosity	2.49247
1095	Pongo	tuberosity	2.67903
1096	Pongo	tuberosity	2.55267
1097	Pongo	tuberosity	2.62324
1098	Pongo	tuberosity	2.68925
1099	Pongo	tuberosity	2.63394
1100	Pongo	tuberosity	2.78033
1101	Pongo	tuberosity	2.64532
1102	Pongo	tuberosity	2.89193
1103	Pongo	tuberosity	3.26876
1104	Pongo	tuberosity	3.32479
1105	Pongo	tuberosity	3.23011
1106	Pongo	tuberosity	3.04392
1107	Pongo	tuberosity	3.10822
1108	Gorilla	tuberosity	3.51971
1109	Gorilla	tuberosity	3.33198
1110	Gorilla	tuberosity	3.59372
1111	Gorilla	tuberosity	3.57039
1112	Gorilla	tuberosity	3.61401
1113	Gorilla	tuberosity	3.3821
1114	Gorilla	tuberosity	3.19556
1115	Gorilla	tuberosity	3.30458
1116	Gorilla	tuberosity	3.17923
1117	Gorilla	tuberosity	3.2515
1118	Gorilla	tuberosity	3.65214
1119	Gorilla	tuberosity	3.36398
1120	Gorilla	tuberosity	3.49469
1121	Gorilla	tuberosity	3.50979
1122	Gorilla	tuberosity	3.49721
1123	Gorilla	tuberosity	3.41809
1124	Gorilla	tuberosity	3.49078
1125	Gorilla	tuberosity	3.48264
1126	Gorilla	tuberosity	3.20559
1127	Gorilla	tuberosity	3.36006
1128	Gorilla	tuberosity	3.68229
1129	Gorilla	tuberosity	3.58882
1130	Gorilla	tuberosity	3.59505
1131	Gorilla	tuberosity	3.55292
1132	Gorilla	tuberosity	3.52664
1133	Gorilla	tuberosity	3.54563
1134	Gorilla	tuberosity	3.36405
1135	Gorilla	tuberosity	3.36607
1136	Gorilla	tuberosity	3.35123
1137	Gorilla	tuberosity	3.33231
1138	Gorilla	tuberosity	3.47014
1139	Gorilla	tuberosity	3.54456
1140	Gorilla	tuberosity	3.52751
1141	Gorilla	tuberosity	3.28524
1142	Gorilla	tuberosity	3.48073
1143	Pan	tuberosity	3.08758
1144	Pan	tuberosity	3.14399
1145	Pan	tuberosity	3.00335
1146	Pan	tuberosity	3.13678
1147	Pan	tuberosity	3.20224
1148	Pan	tuberosity	3.14962
1149	Pan	tuberosity	3.2082
1150	Pan	tuberosity	3.09861
1151	Pan	tuberosity	3.16948
1152	Pan	tuberosity	3.13624
1153	Pan	tuberosity	3.19399
1154	Pan	tuberosity	3.09609
1155	Pan	tuberosity	3.10213
1156	Pan	tuberosity	2.98184
1157	Pan	tuberosity	3.23378
1158	Pan	tuberosity	3.07769
1159	Pan	tuberosity	3.18864
1160	Pan	tuberosity	3.12384
1161	Pan	tuberosity	3.06851
1162	Pan	tuberosity	3.12799
1163	Pan	tuberosity	3.19963
1164	Pan	tuberosity	3.35395
1165	Pan	tuberosity	3.07722
1166	Pan	tuberosity	3.07247
1167	Pan	tuberosity	3.16858
1168	Pan	tuberosity	3.11754
1169	Pan	tuberosity	3.20425
1170	Pan	tuberosity	3.19769
1171	Pan	tuberosity	3.23198
1172	Pan	tuberosity	3.17247
1173	Pan	tuberosity	3.03816
1174	Pan	tuberosity	3.11439
1175	Pan	tuberosity	3.04213
1176	Pan	tuberosity	3.00269
1177	Pan	tuberosity	3.11569
1178	Pan	tuberosity	3.20781
1179	Pan	tuberosity	3.03597
1180	Pan	tuberosity	3.13404
1181	Pan	tuberosity	3.13382
1182	Pan	tuberosity	3.07294
1183	Pan	tuberosity	3.09273
1184	Pan	tuberosity	3.13751
1185	Pan	tuberosity	3.24272
1186	Pan	tuberosity	3.13452
1187	Pan	tuberosity	3.11473
1188	Pan	tuberosity	3.35401
1189	Hs	tuberosity	3.14565
1190	Hs	tuberosity	3.06357
1191	Hs	tuberosity	3.18411
1192	Hs	tuberosity	3.21866
1193	Hs	tuberosity	3.13354
1194	Hs	tuberosity	3.23736
1195	Hs	tuberosity	3.11765
1196	Hs	tuberosity	3.09423
1197	Hs	tuberosity	3.14735
1198	Hs	tuberosity	3.33736
1199	Hs	tuberosity	3.03265
1200	Hs	tuberosity	3.02949
1201	Hs	tuberosity	3.08849
1202	Hs	tuberosity	3.24717
1203	Hs	tuberosity	3.19431
1204	Hs	tuberosity	3.17699
1205	Hs	tuberosity	2.84203
1206	Hs	tuberosity	3.00916
1207	Hs	tuberosity	3.13767
1208	Hs	tuberosity	3.2009
1209	Hs	tuberosity	3.09773
1210	Hs	tuberosity	3.30147
1211	Hs	tuberosity	2.89607
1212	Hs	tuberosity	3.06944
1213	Hs	tuberosity	3.28028
1214	Hs	tuberosity	3.28699
1215	Hs	tuberosity	3.26884
1216	Hs	tuberosity	3.14008
1217	Hs	tuberosity	3.22994
1218	Hs	tuberosity	3.26116
1219	Hs	tuberosity	3.33343
1220	Hs	tuberosity	3.21469
1221	Hs	tuberosity	3.30527
1222	Hs	tuberosity	3.33028
1223	Hs	tuberosity	3.41155
1224	Hs	tuberosity	3.41523
1225	Hs	tuberosity	3.22278
1226	Hs	tuberosity	3.19886
1227	Hs	tuberosity	3.30692
1228	Hs	tuberosity	3.40809
1229	Hs	tuberosity	3.44963
1230	Hs	tuberosity	3.28677
1231	Hs	tuberosity	3.19809
1232	Hs	tuberosity	3.30452
1233	Hs	tuberosity	3.35367
1234	Hs	tuberosity	3.35367
1235	Hs	tuberosity	3.2753
1236	Hs	tuberosity	3.32473
1237	Hs	tuberosity	3.26532
1238	Hs	tuberosity	2.9965
1239	Hs	tuberosity	3.17112
1240	Hs	tuberosity	3.22011
1241	Hs	tuberosity	3.22079
1242	Hs	tuberosity	3.22912
1243	Hs	tuberosity	3.20269
1244	Hs	tuberosity	3.08265
1245	Hs	tuberosity	3.19275
1246	Hs	tuberosity	3.14147
1247	Hs	tuberosity	2.99577
1248	Hs	tuberosity	3.03796
1249	Hs	tuberosity	3.03637
1250	Hs	tuberosity	2.94245
1251	Hs	tuberosity	3.06668
1252	Hs	tuberosity	3.00342
1253	Hs	tuberosity	3.31944
1254	Hs	tuberosity	3.23917
1255	Hs	tuberosity	3.23275
1256	Hs	tuberosity	2.99748
1257	Hs	tuberosity	3.22064
1258	Hs	tuberosity	3.09341
1259	Hs	tuberosity	3.26263
1260	Hs	tuberosity	3.16184
1261	Hs	tuberosity	3.30407
1262	Hs	tuberosity	3.19274
1263	Hs	tuberosity	3.03499
1264	Hs	tuberosity	3.17457
1265	Hs	tuberosity	3.17076
1266	Hs	tuberosity	3.23444
1267	Hs	tuberosity	3.14942
1268	Hs	tuberosity	3.28303
1269	Hs	tuberosity	3.21617
1270	Hs	tuberosity	3.23945
1271	Hs	tuberosity	3.16003
1272	Hs	tuberosity	3.19398
1273	Hs	tuberosity	3.22398
1274	Hs	tuberosity	3.2214
1275	Hs	tuberosity	3.16325
1276	Hs	tuberosity	3.21882
1277	Hs	tuberosity	3.16938
1278	Hs	tuberosity	3.1896
1279	Hs	tuberosity	3.25826
1280	Hs	tuberosity	3.34652
1281	Hs	tuberosity	3.24455
1282	Hs	tuberosity	3.32042
1283	Hs	tuberosity	3.2546
1284	Hs	tuberosity	3.16036
1285	Hs	tuberosity	3.44463
1286	Hs	tuberosity	3.09993
1287	Hs	tuberosity	3.09993
1288	Hs	tuberosity	3.11575
1289	Hs	tuberosity	3.38592
1290	Hs	tuberosity	3.27518
1291	Hs	tuberosity	3.29059
1292	Hs	tuberosity	3.29431
1293	Hs	tuberosity	3.14724
1294	Hs	tuberosity	3.0717
1295	Hs	tuberosity	3.13165
1296	Hs	tuberosity	3.19046
1297	Hs	tuberosity	3.17748
1298	Hs	tuberosity	3.18365
1299	Hs	tuberosity	3.24477
1300	Hs	tuberosity	3.25366
1301	Hs	tuberosity	3.1827
1302	Hs	tuberosity	3.109
1303	Hs	tuberosity	3.26523
1304	Hs	tuberosity	3.16246
1305	Hs	tuberosity	3.18615
1306	Hs	tuberosity	3.01319
1307	Hs	tuberosity	3.09871
1308	Hs	tuberosity	3.20422
1309	Hs	tuberosity	3.11356
1310	Hs	tuberosity	3.31885
1311	Hs	tuberosity	3.36572
1312	Hs	tuberosity	3.15799
1313	Hs	tuberosity	3.21991
1314	Hs	tuberosity	3.05793
1315	Hs	tuberosity	3.22025
1316	Hs	tuberosity	3.18267
1317	Hs	tuberosity	3.15057
1318	Hs	tuberosity	3.30885
1319	Hs	tuberosity	3.17078
1320	Hs	tuberosity	3.23002
1321	Hs	tuberosity	3.29298
1322	Hs	tuberosity	3.12013
1323	Hs	tuberosity	3.11394
1324	Hs	tuberosity	3.10595
1325	Hs	tuberosity	3.12111
1326	Hs	tuberosity	3.18788
1327	Hs	tuberosity	3.05351
1328	Hs	tuberosity	3.26343
1329	Hs	tuberosity	3.14095
1330	Hs	tuberosity	3.21411
1331	Hs	tuberosity	3.23557
1332	Hs	tuberosity	3.24478
1333	Hs	tuberosity	3.15215
1334	Hs	tuberosity	3.10628
1335	Hs	tuberosity	3.13182
1336	Hs	tuberosity	3.19426
1337	Hs	tuberosity	3.2638
1338	Hs	tuberosity	3.21438
1339	Hs	tuberosity	3.11495
1340	Hs	tuberosity	3.0592
1341	Hs	tuberosity	3.27331
1342	Hs	tuberosity	3.25885
1343	Hs	tuberosity	3.12779
1344	Hs	tuberosity	3.12069
1345	Hs	tuberosity	3.10763
1346	Hs	tuberosity	3.13353
1347	Hs	tuberosity	3.30446
1348	Hs	tuberosity	3.1794
1349	Hs	tuberosity	3.42105
1350	Hs	tuberosity	3.08973
1351	Hs	tuberosity	3.20183
1352	Hs	tuberosity	3.16144
1353	Hs	tuberosity	3.30215
1354	Hs	tuberosity	3.19115
1355	Hs	tuberosity	3.16749
1356	Hs	tuberosity	3.0662
1357	Hs	tuberosity	3.0183
1358	Hs	tuberosity	2.88215
1359	Hs	tuberosity	2.88297
1360	Hs	tuberosity	3.30486
1361	Hs	tuberosity	3.37492
1362	Hs	tuberosity	3.10643
1363	Hs	tuberosity	3.28689
1364	Hs	tuberosity	3.24098
1365	Hs	tuberosity	3.21076
1366	Hs	tuberosity	3.21537
1367	Hs	tuberosity	3.17234
1368	Hs	tuberosity	3.16833
1369	Hs	tuberosity	3.05329
1370	Hs	tuberosity	2.80911
1371	Hs	tuberosity	3.11694
1372	Hs	tuberosity	3.25719
1373	Hs	tuberosity	3.07761
1374	Hs	tuberosity	3.2396
1375	Hs	tuberosity	3.15764
1376	Hs	tuberosity	3.19093
1377	Hs	tuberosity	3.13329
1378	Hs	tuberosity	3.17589
1379	Hs	tuberosity	3.3174
1380	Hs	tuberosity	3.13143
1381	Hs	tuberosity	3.2244
1382	Hs	tuberosity	3.08999
1383	Hs	tuberosity	3.13254
1384	Hs	tuberosity	3.09318
1385	Hs	tuberosity	3.17941
1386	Hs	tuberosity	3.05458
1387	Hs	tuberosity	3.09884
1388	Hs	tuberosity	3.04671
1389	Hs	tuberosity	3.27864
1390	Hs	tuberosity	3.06981
1391	Hs	tuberosity	3.29457
1392	Hs	tuberosity	3.16165
1393	Hs	tuberosity	3.17953
1394	Hs	tuberosity	3.03328
1395	Hs	tuberosity	3.14751
1396	Hs	tuberosity	2.9738
1397	Hs	tuberosity	3.03464
1398	Hs	tuberosity	3.07426
1399	Hs	tuberosity	2.98694
1400	Hs	tuberosity	3.18625
1401	Hs	tuberosity	2.88043
1402	Hs	tuberosity	3.18349
1403	Hs	tuberosity	3.19114
1404	Hs	tuberosity	3.0912
1405	Hs	tuberosity	3.01589
1406	Hs	tuberosity	3.07508
1407	Hs	tuberosity	3.14288
1408	Hs	tuberosity	3.25015
1409	DolniVestonice15	tuberosity	3.16474
1410	DolniVestonice16	tuberosity	3.20658
1411	Qafzeh8	tuberosity	3.19387
1412	Qafzeh9	tuberosity	3.12508
1413	Skhul4	tuberosity	3.17375
1414	LaFerrassie1	tuberosity	3.49785
1415	LaFerrassie2	tuberosity	3.17587
1416	Omo_Kibish	tuberosity	3.01368
1417	OH8	tuberosity	2.96202
1418	AL333_36	tuberosity	3.33593
1419	AL333_47	tuberosity	3.23186
1420	Flores16	tuberosity	2.96738
1421	Naledi1758	tuberosity	3.17011
1422	STW573	tuberosity	3.14896
1423	Hs	tuberosity	3.23741
1424	Hs	tuberosity	3.38377
1425	Hs	tuberosity	3.42886
1426	Hs	tuberosity	3.29364
1427	Hs	tuberosity	3.27161
1428	Hs	tuberosity	3.24925
1429	Hs	tuberosity	3.271
1430	Hs	tuberosity	3.16197
1431	Hs	tuberosity	3.1845
1432	Hs	tuberosity	3.07413
1433	Hs	tuberosity	3.21733
1434	Hs	tuberosity	3.3014
1435	Hs	tuberosity	3.19001
1436	Hs	tuberosity	3.16515
1437	Hs	tuberosity	3.23581
1438	Hs	tuberosity	3.13603
1439	Hs	tuberosity	3.18794
1440	Hs	tuberosity	3.17815
1441	Hs	tuberosity	3.30571
1442	Hs	tuberosity	3.37271
1443	Hs	tuberosity	3.10217
1444	Hs	tuberosity	3.29043
1445	Hs	tuberosity	3.22226
1446	Hs	tuberosity	3.24878
1447	Hs	tuberosity	3.29776
1448	Hs	tuberosity	3.16284

## Sheet: Curve slide
This file provides the list of landmarks and semilandmarks on curve used to compute Generalised Procrustes Analysis
before	slide	after
2	6	7
6	7	8
7	8	9
8	9	10
9	10	11
10	11	12
11	12	13
12	13	14
13	14	5
2	15	3
5	16	17
16	17	18
17	18	19
18	19	4
5	20	21
20	21	22
21	22	2
4	23	24
23	24	25
24	25	3
3	26	27
26	27	28
27	28	29
28	29	30
29	30	31
30	31	31
31	32	4
1	67	68
67	68	69
68	69	70
69	70	71
70	71	72
71	72	73
72	73	74
73	74	75
74	75	76
75	76	77
76	77	78
77	78	79
78	79	80
79	80	81
80	81	82
81	82	83
82	83	84
83	84	85
84	85	1

## Sheet: surfslide
This file provides the list of sliding semilandmarks used for Generalised Procrustes Analysis
33
34
35
36
37
38
39
40
41
42
43
44
45
46
47
48
49
50
51
52
53
54
55
56
57
58
59
60
61
62
63
64
65
66
